# Supplementary material for: 16S rRNA gene sequencing of rectal swab in patients affected by COVID-19
Source: PLoS One. 2021 Feb 17;16(2):e0247041. doi: 10.1371/journal.pone.0247041 (PMC7888592; doi:10.1371/journal.pone.0247041)
Supplement: S1 Table — (XLSX) [file pone.0247041.s001.xlsx]

## Sheet: UP&DOWN
	UP	w-COVID19 vs CTRL used as reference
OTUs	logFC.deseq2	P-value	FDR
Bacteria;Verrucomicrobia	3.78227	0.036224	0.081429
Bacteria;Proteobacteria	1.61544	0.0127296	0.0381889
Bacteria;Firmicutes	0.503236	0.0618718	0.106066
Bacteria;Cyanobacteria	0.268012	0.605203	0.702443
Bacteria;Actinobacteria	0.238786	0.690396	0.702443
Bacteria;Tenericutes	0.218818	0.702443	0.702443
	DOWN	w-COVID19 vs CTRL used as reference
OTUs	logFC.deseq2	P-value	FDR
Bacteria;Nitrospirae	-5.66567	0.0407145	0.081429
Bacteria;Spirochaetes	-5.58739	1.94262e-05	0.000233115
Bacteria;Fusobacteria	-4.08017	0.000109366	0.000656194
Bacteria;Synergistetes	-0.758149	0.516953	0.702443
Bacteria;Bacteroidetes	-0.341286	0.643091	0.702443
