# Supplementary material for: 16S rRNA gene sequencing of rectal swab in patients affected by COVID-19
Source: PLoS One. 2021 Feb 17;16(2):e0247041. doi: 10.1371/journal.pone.0247041 (PMC7888592; doi:10.1371/journal.pone.0247041)
Supplement: S2 Table — (XLSX) [file pone.0247041.s002.xlsx]

## Sheet: UP&DOWN
	UP	i-Covid19 vs Controls used as reference
OTUs	logFC.deseq2	P-value	FDR
Bacteria;Actinobacteria	1.96149	0.0566555	0.225532
Bacteria;Fusobacteria	1.66674	0.27833	0.358969
Bacteria;Proteobacteria	1.24933	0.140958	0.225532
Bacteria;Firmicutes	0.421903	0.328814	0.358969
	DOWN	i-Covid19 vs Controls used as reference
OTUs	logFC.deseq2	P-value	FDR
Bacteria;Nitrospirae	-4.63373	0.126065	0.225532
Bacteria;Spirochaetes	-4.58237	0.0275343	0.220275
Bacteria;unkn. Bacteria(d)	-0.833766	0.0896554	0.225532
Bacteria;Bacteroidetes	-0.679992	0.358969	0.358969
