# Supplementary material for: 16S rRNA gene sequencing of rectal swab in patients affected by COVID-19
Source: PLoS One. 2021 Feb 17;16(2):e0247041. doi: 10.1371/journal.pone.0247041 (PMC7888592; doi:10.1371/journal.pone.0247041)
Supplement: S3 Table — (XLSX) [file pone.0247041.s003.xlsx]

## Sheet: UP&DOWN
	UP	i-COVID19 vs w-COVID19 used as reference
OTUs	logFC.deseq2	P-value	FDR
Bacteria;Fusobacteria	1.5379	0.376972	0.636494
Bacteria;Actinobacteria	1.35414	0.14201	0.497035
	UP	i-COVID19 vs w-COVID19 used as reference
OTUs	logFC.deseq2	P-value	FDR
Bacteria;Verrucomicrobia	-6.87511	0.02434	0.17038
Bacteria;Proteobacteria	-0.775827	0.305661	0.636494
Bacteria;Firmicutes	-0.385619	0.454639	0.636494
Bacteria;Bacteroidetes	-0.355847	0.708565	0.708565
Bacteria;unkn. Bacteria(d)	-0.267108	0.616722	0.708565
