# Supplementary material for: 16S rRNA gene sequencing of rectal swab in patients affected by COVID-19
Source: PLoS One. 2021 Feb 17;16(2):e0247041. doi: 10.1371/journal.pone.0247041 (PMC7888592; doi:10.1371/journal.pone.0247041)
Supplement: S4 Table — (XLSX) [file pone.0247041.s004.xlsx]

## Sheet: UP&DOWN
	UP	w-COVID19 vs CTRL used as reference				DOWN	w-COVID19 vs CTRL used as reference
OTUs	logFC.deseq2	P-value	FDR		OTUs	logFC.deseq2	P-value	FDR
Bacteria;Proteobacteria;Gammaproteobacteria;Oceanospirillales;Alcanivoracaceae	24.934	9.96428e-21	1.02632e-18		Bacteria;Proteobacteria;Gammaproteobacteria;Aeromonadales;Aeromonadaceae	-7.77743	7.0952e-11	1.46161e-09
Bacteria;Actinobacteria;unkn. Actinobacteria(p);unkn. Actinobacteria(p);unkn. Actinobacteria(p)	8.77687	7.20027e-13	3.70814e-11		Bacteria;Tenericutes;Mollicutes;Mycoplasmatales;Mycoplasmataceae	-6.66775	1.93422e-05	0.00016602
Bacteria;Actinobacteria;Actinobacteria;Micrococcales;unkn. Micrococcales(o)	8.69677	8.17699e-10	1.20319e-08		Bacteria;Firmicutes;Clostridia;Clostridiales;Clostridiales Family XII. Incertae Sedis	-5.70891	0.00427055	0.0175947
Bacteria;Proteobacteria;Deltaproteobacteria;unkn. Deltaproteobacteria(c);unkn. Deltaproteobacteria(c)	8.67184	7.55842e-10	1.20319e-08		Bacteria;Proteobacteria;Betaproteobacteria;Burkholderiales;Burkholderiaceae	-5.51727	0.000255028	0.00179181
Bacteria;Firmicutes;Negativicutes;Acidaminococcales;unkn. Acidaminococcales(o)	8.48227	5.95361e-06	5.57475e-05		Bacteria;Proteobacteria;Gammaproteobacteria;Pseudomonadales;Moraxellaceae	-5.43662	0.000323298	0.00208123
Bacteria;Firmicutes;Negativicutes;Veillonellales;unkn. Veillonellales(o)	8.42114	2.29676e-07	2.62852e-06		Bacteria;Proteobacteria;Betaproteobacteria;Burkholderiales;unkn. Burkholderiales(o)	-5.28046	0.00163855	0.00843852
Bacteria;Proteobacteria;Gammaproteobacteria;Enterobacterales;Pectobacteriaceae	8.34248	2.89414e-11	7.45242e-10		Bacteria;Proteobacteria;Alphaproteobacteria;Caulobacterales;Caulobacteraceae	-4.91919	0.00282519	0.013227
Bacteria;Firmicutes;Clostridia;Clostridiales;Syntrophomonadaceae	8.09292	3.8937e-07	4.01051e-06		Bacteria;Actinobacteria;Actinobacteria;Propionibacteriales;Propionibacteriaceae	-3.97759	0.00568383	0.0225167
Bacteria;Actinobacteria;Actinobacteria;Streptomycetales;Streptomycetaceae	8.03515	1.50643e-12	5.17207e-11		Bacteria;Nitrospirae;Nitrospira;Nitrospirales;Nitrospiraceae	-5.59593	0.0278345	0.0924822
Bacteria;Firmicutes;Negativicutes;Selenomonadales;Selenomonadaceae	7.73092	1.6559e-09	2.13197e-08		Bacteria;Synergistetes;Synergistia;Synergistales;unkn. Synergistales(o)	-4.75092	0.110644	0.258717
Bacteria;Actinobacteria;Actinobacteria;Micrococcales;Dermabacteraceae	7.07043	0.00060221	0.00326461		Bacteria;Proteobacteria;Alphaproteobacteria;Sphingomonadales;Sphingomonadaceae	-4.12736	0.0748745	0.192802
Bacteria;Bacteroidetes;Sphingobacteriia;unkn. Sphingobacteriia(c);unkn. Sphingobacteriia(c)	6.41899	0.000568225	0.00325151		Bacteria;Bacteroidetes;Cytophagia;Cytophagales;unkn. Cytophagales(o)	-3.4253	0.121461	0.26618
Bacteria;Proteobacteria;Acidithiobacillia;Acidithiobacillales;Acidithiobacillaceae	5.56305	0.00366206	0.0157163		Bacteria;Spirochaetes;Spirochaetia;Spirochaetales;Spirochaetaceae	-2.6102	0.385447	0.602059
Bacteria;Firmicutes;Clostridia;Clostridiales;Peptostreptococcaceae	4.52353	0.000260942	0.00179181		Bacteria;Proteobacteria;Gammaproteobacteria;Enterobacterales;Hafniaceae	-2.57714	0.391631	0.602059
Bacteria;Proteobacteria;Gammaproteobacteria;Enterobacterales;Enterobacteriaceae	4.16976	0.000544874	0.00325151		Bacteria;Firmicutes;Erysipelotrichia;Erysipelotrichales;Erysipelotrichaceae	-1.60347	0.0680765	0.179792
Bacteria;Firmicutes;Negativicutes;unkn. Negativicutes(c);unkn. Negativicutes(c)	3.80537	2.27453e-05	0.000180213		Bacteria;Firmicutes;Bacilli;Lactobacillales;Carnobacteriaceae	-1.4289	0.0793252	0.19928
Bacteria;Firmicutes;Bacilli;Lactobacillales;Aerococcaceae	3.15001	0.00230439	0.0113025		Bacteria;Bacteroidetes;Bacteroidia;Bacteroidales;Rikenellaceae	-1.34929	0.209001	0.408097
Bacteria;Firmicutes;Bacilli;Bacillales;Staphylococcaceae	2.90566	0.00307073	0.0137515		Bacteria;Firmicutes;Clostridia;Clostridiales;Christensenellaceae	-1.32082	0.24083	0.451009
Bacteria;Actinobacteria;Coriobacteriia;Coriobacteriales;Atopobiaceae	2.29943	0.013337	0.0473695		Bacteria;Proteobacteria;Gammaproteobacteria;Enterobacterales;Morganellaceae	-1.28224	0.350636	0.573262
Bacteria;Proteobacteria;Gammaproteobacteria;Vibrionales;Vibrionaceae	1.99117	0.012769	0.0469715		Bacteria;Actinobacteria;Actinobacteria;Bifidobacteriales;Bifidobacteriaceae	-1.12222	0.33479	0.556183
Bacteria;Actinobacteria;Actinobacteria;unkn. Actinobacteria(c);unkn. Actinobacteria(c)	1.94304	0.00971347	0.0370551		Bacteria;Bacteroidetes;Cytophagia;Cytophagales;Hymenobacteraceae	-1.02892	0.735545	0.841791
Bacteria;Firmicutes;Negativicutes;Acidaminococcales;Acidaminococcaceae	3.50432	0.0299581	0.0935056		Bacteria;Firmicutes;Clostridia;Clostridiales;Ruminococcaceae	-0.994214	0.387598	0.602059
Bacteria;Proteobacteria;Deltaproteobacteria;Desulfovibrionales;Desulfovibrionaceae	3.12908	0.0213161	0.0731851		Bacteria;Actinobacteria;Coriobacteriia;Coriobacteriales;Coriobacteriaceae	-0.949899	0.526248	0.677544
Bacteria;Verrucomicrobia;Verrucomicrobiae;Verrucomicrobiales;Akkermansiaceae	2.3563	0.434879	0.637621		Bacteria;Proteobacteria;Epsilonproteobacteria;Campylobacterales;Campylobacteraceae	-0.915221	0.488249	0.661706
Bacteria;Actinobacteria;Actinobacteria;Micromonosporales;Micromonosporaceae	2.15179	0.0326439	0.0988918		Bacteria;Synergistetes;Synergistia;Synergistales;Synergistaceae	-0.856317	0.446005	0.637621
Bacteria;Proteobacteria;Gammaproteobacteria;Alteromonadales;Moritellaceae	2.09346	0.0905059	0.216793		Bacteria;Firmicutes;Bacilli;Bacillales;unkn. Bacillales(o)	-0.755865	0.209992	0.408097
Bacteria;Firmicutes;Bacilli;Lactobacillales;Enterococcaceae	2.04546	0.113032	0.258717		Bacteria;unkn. Bacteria(d);unkn. Bacteria(d);unkn. Bacteria(d);unkn. Bacteria(d)	-0.728064	0.175316	0.354069
Bacteria;Firmicutes;Bacilli;Lactobacillales;unkn. Lactobacillales(o)	2.01583	0.0289394	0.0931486		Bacteria;Bacteroidetes;Bacteroidia;Bacteroidales;unkn. Bacteroidales(o)	-0.640529	0.516564	0.677544
Bacteria;Proteobacteria;Gammaproteobacteria;Enterobacterales;Erwiniaceae	2.0148	0.0389467	0.114615		Bacteria;Fusobacteria;Fusobacteriia;Fusobacteriales;Fusobacteriaceae	-0.612824	0.675164	0.78137
Bacteria;Proteobacteria;Gammaproteobacteria;Enterobacterales;unkn. Enterobacterales(o)	1.92303	0.133685	0.286865		Bacteria;Actinobacteria;Actinobacteria;Micrococcales;Micrococcaceae	-0.331134	0.645317	0.763996
Bacteria;Proteobacteria;Betaproteobacteria;Burkholderiales;Sutterellaceae	1.8598	0.29179	0.518179		Bacteria;Bacteroidetes;Bacteroidia;Bacteroidales;Porphyromonadaceae	-0.207571	0.824655	0.897106
Bacteria;Proteobacteria;Gammaproteobacteria;Enterobacterales;Yersiniaceae	1.82628	0.0666518	0.179792		Bacteria;Actinobacteria;Coriobacteriia;unkn. Coriobacteriia(c);unkn. Coriobacteriia(c)	-0.188077	0.856811	0.897106
Bacteria;Proteobacteria;Gammaproteobacteria;unkn. Gammaproteobacteria(c);unkn. Gammaproteobacteria(c)	1.54423	0.0593698	0.165273		Bacteria;Firmicutes;Tissierellia;unkn. Tissierellia(c);unkn. Tissierellia(c)	-0.168463	0.836679	0.897106
Bacteria;Firmicutes;Clostridia;Clostridiales;Clostridiales Family XIII. Incertae Sedis	1.53133	0.17426	0.354069		Bacteria;Firmicutes;Tissierellia;Tissierellales;unkn. Tissierellales(o)	-0.164761	0.857784	0.897106
Bacteria;Firmicutes;Bacilli;Lactobacillales;Streptococcaceae	1.48051	0.149896	0.315087		Bacteria;Actinobacteria;Actinobacteria;Corynebacteriales;Corynebacteriaceae	-0.136997	0.894689	0.897106
Bacteria;Firmicutes;Clostridia;unkn. Clostridia(c);unkn. Clostridia(c)	1.42755	0.0858292	0.210486		Bacteria;Firmicutes;Bacilli;Bacillales;Paenibacillaceae	-0.135787	0.831006	0.897106
Bacteria;Proteobacteria;Betaproteobacteria;Burkholderiales;Comamonadaceae	1.29305	0.0570498	0.163226		Bacteria;Firmicutes;Clostridia;Clostridiales;Clostridiaceae	-0.109348	0.896267	0.897106
Bacteria;Firmicutes;Clostridia;Thermoanaerobacterales;Thermodesulfobiaceae	1.23924	0.239403	0.451009		Bacteria;Firmicutes;Clostridia;Clostridiales;Eubacteriaceae	-0.103852	0.897106	0.897106
Bacteria;Firmicutes;Tissierellia;Tissierellales;Peptoniphilaceae	1.17703	0.256787	0.472304
Bacteria;Bacteroidetes;Bacteroidia;unkn. Bacteroidia(c);unkn. Bacteroidia(c)	1.11459	0.28909	0.518179
Bacteria;Bacteroidetes;Bacteroidia;Bacteroidales;Odoribacteraceae	0.994734	0.464095	0.637621
Bacteria;Actinobacteria;Coriobacteriia;Eggerthellales;Eggerthellaceae	0.979708	0.382209	0.602059
Bacteria;Actinobacteria;Actinobacteria;Actinomycetales;unkn. Actinomycetales(o)	0.937024	0.452476	0.637621
Bacteria;Proteobacteria;Gammaproteobacteria;Pasteurellales;Pasteurellaceae	0.923816	0.301566	0.520547
Bacteria;Firmicutes;Bacilli;unkn. Bacilli(c);unkn. Bacilli(c)	0.907334	0.118428	0.265176
Bacteria;Bacteroidetes;unkn. Bacteroidetes(p);unkn. Bacteroidetes(p);unkn. Bacteroidetes(p)	0.850394	0.314022	0.530233
Bacteria;Firmicutes;Clostridia;Clostridiales;Lachnospiraceae	0.771855	0.457862	0.637621
Bacteria;Bacteroidetes;Flavobacteriia;Flavobacteriales;Flavobacteriaceae	0.703096	0.440304	0.637621
Bacteria;Actinobacteria;Actinobacteria;Corynebacteriales;unkn. Corynebacteriales(o)	0.672204	0.571587	0.726832
Bacteria;Firmicutes;Clostridia;Clostridiales;unkn. Clostridiales(o)	0.658767	0.421829	0.637621
Bacteria;Firmicutes;Clostridia;Clostridiales;Oscillospiraceae	0.631831	0.59418	0.746348
Bacteria;Firmicutes;unkn. Firmicutes(p);unkn. Firmicutes(p);unkn. Firmicutes(p)	0.604563	0.303231	0.520547
Bacteria;Proteobacteria;Gammaproteobacteria;Pseudomonadales;Pseudomonadaceae	0.45968	0.464287	0.637621
Bacteria;Tenericutes;Mollicutes;Acholeplasmatales;Acholeplasmataceae	0.456329	0.50922	0.677544
Bacteria;Actinobacteria;Actinobacteria;Micrococcales;Microbacteriaceae	0.413057	0.643145	0.763996
Bacteria;Firmicutes;Bacilli;Lactobacillales;Lactobacillaceae	0.393688	0.625691	0.763996
Bacteria;Actinobacteria;Actinobacteria;Micrococcales;Brevibacteriaceae	0.388504	0.63978	0.763996
Bacteria;Firmicutes;Clostridia;Clostridiales;Peptococcaceae	0.376204	0.669322	0.78137
Bacteria;Proteobacteria;unkn. Proteobacteria(p);unkn. Proteobacteria(p);unkn. Proteobacteria(p)	0.365179	0.520497	0.677544
Bacteria;Actinobacteria;Actinobacteria;Actinomycetales;Actinomycetaceae	0.293493	0.792606	0.894542
Bacteria;Bacteroidetes;Bacteroidia;Bacteroidales;Prevotellaceae	0.270879	0.799008	0.894542
Bacteria;Firmicutes;Bacilli;Bacillales;Bacillaceae	0.270867	0.613479	0.761305
Bacteria;Bacteroidetes;Bacteroidia;Bacteroidales;Bacteroidaceae	0.203523	0.868882	0.897106
Bacteria;Firmicutes;Negativicutes;Veillonellales;Veillonellaceae	0.196147	0.84444	0.897106
Bacteria;Firmicutes;Bacilli;Lactobacillales;Leuconostocaceae	0.10627	0.883645	0.897106
