# Supplementary material for: 16S rRNA gene sequencing of rectal swab in patients affected by COVID-19
Source: PLoS One. 2021 Feb 17;16(2):e0247041. doi: 10.1371/journal.pone.0247041 (PMC7888592; doi:10.1371/journal.pone.0247041)
Supplement: S5 Table — (XLSX) [file pone.0247041.s005.xlsx]

## Sheet: UP&DOWN
	UP	i-COVID19 vs CTRL used as reference				DOWN	i-COVID19 vs CTRL used as reference
OTUs	logFC.deseq2	P-value	FDR		OTUs	logFC.deseq2	P-value	FDR
Bacteria;Actinobacteria;Actinobacteria;Micrococcales;Dermabacteraceae	25.096	4.22525e-19	3.42245e-17		Bacteria;Actinobacteria;Coriobacteriia;unkn. Coriobacteriia(c);unkn. Coriobacteriia(c)	-7.94438	7.62779e-07	1.02975e-05
Bacteria;Actinobacteria;Actinobacteria;Micrococcales;unkn. Micrococcales(o)	11.2541	7.64743e-11	3.09721e-09		Bacteria;Firmicutes;Bacilli;Lactobacillales;Carnobacteriaceae	-6.51191	0.000101146	0.000682738
Bacteria;Actinobacteria;Actinobacteria;Corynebacteriales;Nocardiaceae	10.3416	5.56079e-08	1.12606e-06		Bacteria;Tenericutes;Mollicutes;Mycoplasmatales;Mycoplasmataceae	-5.55496	0.00401651	0.0135557
Bacteria;Proteobacteria;Alphaproteobacteria;unkn. Alphaproteobacteria(c);unkn. Alphaproteobacteria(c)	10.0928	7.55083e-08	1.22323e-06		Bacteria;Actinobacteria;Coriobacteriia;Coriobacteriales;Coriobacteriaceae	-5.19652	0.00137021	0.00584143
Bacteria;Actinobacteria;unkn. Actinobacteria(p);unkn. Actinobacteria(p);unkn. Actinobacteria(p)	9.64133	3.54783e-08	9.57915e-07		Bacteria;Nitrospirae;Nitrospira;Nitrospirales;Nitrospiraceae	-4.30967	0.152714	0.309246
Bacteria;Actinobacteria;Actinobacteria;Pseudonocardiales;Pseudonocardiaceae	9.45435	2.67525e-05	0.000216695		Bacteria;Proteobacteria;Gammaproteobacteria;Alteromonadales;Moritellaceae	-4.28688	0.145599	0.309246
Bacteria;Actinobacteria;Actinobacteria;Streptomycetales;Streptomycetaceae	9.37247	2.53838e-06	2.93726e-05		Bacteria;Firmicutes;Clostridia;Clostridiales;Clostridiales Family XII. Incertae Sedis	-4.01007	0.100518	0.226166
Bacteria;Firmicutes;Erysipelotrichia;Erysipelotrichales;unkn. Erysipelotrichales(o)	9.23894	0.000418055	0.0022575		Bacteria;Synergistetes;Synergistia;Synergistales;unkn. Synergistales(o)	-3.59584	0.233677	0.450663
Bacteria;Actinobacteria;Actinobacteria;Corynebacteriales;Mycobacteriaceae	8.64577	0.00104381	0.00469714		Bacteria;Actinobacteria;Actinobacteria;Actinomycetales;unkn. Actinomycetales(o)	-3.32774	0.265099	0.466806
Bacteria;Proteobacteria;Alphaproteobacteria;Rhizobiales;unkn. Rhizobiales(o)	8.46073	1.29296e-05	0.000116366		Bacteria;Bacteroidetes;Bacteroidia;Bacteroidales;Rikenellaceae	-2.82846	0.0526236	0.133203
Bacteria;Firmicutes;Negativicutes;Veillonellales;unkn. Veillonellales(o)	8.25694	0.000165338	0.00103018		Bacteria;Firmicutes;Clostridia;Clostridiales;Ruminococcaceae	-2.59207	0.0329578	0.0861155
Bacteria;Firmicutes;Erysipelotrichia;unkn. Erysipelotrichia(c);unkn. Erysipelotrichia(c)	8.23335	0.000943738	0.00449663		Bacteria;Bacteroidetes;Bacteroidia;Bacteroidales;unkn. Bacteroidales(o)	-2.42101	0.0228689	0.0617461
Bacteria;Proteobacteria;Alphaproteobacteria;Rhodospirillales;Rhodospirillaceae	7.38507	0.00189321	0.00766751		Bacteria;Actinobacteria;Actinobacteria;Micromonosporales;Micromonosporaceae	-2.29244	0.449	0.727381
Bacteria;Actinobacteria;Actinobacteria;Micrococcales;Brevibacteriaceae	6.64843	3.53262e-05	0.000260129		Bacteria;Bacteroidetes;Bacteroidia;Bacteroidales;Odoribacteraceae	-1.8003	0.250315	0.459564
Bacteria;Firmicutes;Bacilli;Bacillales;Staphylococcaceae	5.6855	8.08475e-06	8.18581e-05		Bacteria;Bacteroidetes;Cytophagia;Cytophagales;unkn. Cytophagales(o)	-1.74827	0.564543	0.831418
Bacteria;Actinobacteria;Actinobacteria;Micrococcales;Micrococcaceae	4.42857	0.000406659	0.0022575		Bacteria;Firmicutes;Clostridia;Clostridiales;unkn. Clostridiales(o)	-1.37425	0.0984983	0.226166
Bacteria;Firmicutes;Erysipelotrichia;Erysipelotrichales;Erysipelotrichaceae	4.27948	0.00242755	0.00936341		Bacteria;Proteobacteria;Gammaproteobacteria;Enterobacterales;Hafniaceae	-1.33525	0.660664	0.907013
Bacteria;Proteobacteria;Betaproteobacteria;Burkholderiales;unkn. Burkholderiales(o)	4.08508	0.00343741	0.0121057		Bacteria;Bacteroidetes;Bacteroidia;Bacteroidales;Prevotellaceae	-1.15693	0.340503	0.586824
Bacteria;Actinobacteria;Actinobacteria;Micrococcales;Microbacteriaceae	4.05915	0.000915626	0.00449663		Bacteria;Firmicutes;Clostridia;Clostridiales;Clostridiaceae	-1.11325	0.255313	0.459564
Bacteria;Actinobacteria;Actinobacteria;Corynebacteriales;Corynebacteriaceae	4.01061	0.0082465	0.0247395		Bacteria;Spirochaetes;Spirochaetia;Spirochaetales;Spirochaetaceae	-0.997725	0.743487	0.930218
Bacteria;Firmicutes;Bacilli;Lactobacillales;Aerococcaceae	3.97083	0.0104091	0.0301121		Bacteria;Actinobacteria;Coriobacteriia;Eggerthellales;Eggerthellaceae	-0.910849	0.47992	0.756237
Bacteria;Firmicutes;Negativicutes;unkn. Negativicutes(c);unkn. Negativicutes(c)	3.48364	0.00273893	0.0100842		Bacteria;Firmicutes;Tissierellia;Tissierellales;unkn. Tissierellales(o)	-0.886449	0.501167	0.756237
Bacteria;Firmicutes;Bacilli;Bacillales;Paenibacillaceae	2.75872	0.00460969	0.0149354		Bacteria;Firmicutes;Clostridia;Clostridiales;Peptococcaceae	-0.510383	0.595347	0.831434
Bacteria;Firmicutes;Bacilli;unkn. Bacilli(c);unkn. Bacilli(c)	2.48304	0.00497538	0.0155002		Bacteria;Proteobacteria;Epsilonproteobacteria;Campylobacterales;Campylobacteraceae	-0.50376	0.780923	0.930218
Bacteria;Firmicutes;Bacilli;Bacillales;Bacillaceae	1.92951	0.0130324	0.0364009		Bacteria;Firmicutes;Bacilli;Lactobacillales;Streptococcaceae	-0.350823	0.751393	0.930218
Bacteria;Actinobacteria;Actinobacteria;Corynebacteriales;unkn. Corynebacteriales(o)	2.43226	0.142984	0.309246		Bacteria;Bacteroidetes;Bacteroidia;unkn. Bacteroidia(c);unkn. Bacteroidia(c)	-0.249686	0.818766	0.939712
Bacteria;Actinobacteria;Actinobacteria;unkn. Actinobacteria(c);unkn. Actinobacteria(c)	2.37281	0.0566265	0.138314		Bacteria;Bacteroidetes;unkn. Bacteroidetes(p);unkn. Bacteroidetes(p);unkn. Bacteroidetes(p)	-0.155597	0.881902	0.965326
Bacteria;Firmicutes;Clostridia;Clostridiales;Clostridiales Family XIII. Incertae Sedis	1.83901	0.243726	0.459111		Bacteria;Firmicutes;Negativicutes;Veillonellales;Veillonellaceae	-0.127663	0.921291	0.967685
Bacteria;Tenericutes;Mollicutes;Acholeplasmatales;Acholeplasmataceae	1.77482	0.0580576	0.138314		Bacteria;unkn. Bacteria(d);unkn. Bacteria(d);unkn. Bacteria(d);unkn. Bacteria(d)	-0.114947	0.873043	0.965326
Bacteria;Fusobacteria;Fusobacteriia;Fusobacteriales;Fusobacteriaceae	1.67907	0.353452	0.59645		Bacteria;Firmicutes;Clostridia;unkn. Clostridia(c);unkn. Clostridia(c)	-0.0782916	0.924577	0.967685
Bacteria;Firmicutes;Bacilli;Lactobacillales;Leuconostocaceae	1.52351	0.152572	0.309246		Bacteria;Actinobacteria;Actinobacteria;Actinomycetales;Actinomycetaceae	-0.0685318	0.962064	0.967685
Bacteria;Proteobacteria;Deltaproteobacteria;Desulfovibrionales;Desulfovibrionaceae	1.41246	0.378416	0.625545		Bacteria;Proteobacteria;Gammaproteobacteria;Vibrionales;Vibrionaceae	-0.0572416	0.951324	0.967685
Bacteria;Firmicutes;Negativicutes;Acidaminococcales;Acidaminococcaceae	1.33747	0.504158	0.756237		Bacteria;Proteobacteria;Gammaproteobacteria;Aeromonadales;Aeromonadaceae	-0.0393099	0.967685	0.967685
Bacteria;Proteobacteria;unkn. Proteobacteria(p);unkn. Proteobacteria(p);unkn. Proteobacteria(p)	1.07735	0.174547	0.344836
Bacteria;Firmicutes;Clostridia;Clostridiales;Lachnospiraceae	0.877292	0.499866	0.756237
Bacteria;Firmicutes;Clostridia;Thermoanaerobacterales;Thermodesulfobiaceae	0.783375	0.591003	0.831434
Bacteria;Proteobacteria;Betaproteobacteria;Burkholderiales;Sutterellaceae	0.708931	0.756412	0.930218
Bacteria;Bacteroidetes;Cytophagia;Cytophagales;Hymenobacteraceae	0.663074	0.830073	0.939712
Bacteria;Actinobacteria;Actinobacteria;Bifidobacteriales;Bifidobacteriaceae	0.550677	0.76376	0.930218
Bacteria;Firmicutes;Tissierellia;Tissierellales;Peptoniphilaceae	0.541093	0.673857	0.909707
Bacteria;Firmicutes;unkn. Firmicutes(p);unkn. Firmicutes(p);unkn. Firmicutes(p)	0.525982	0.585884	0.831434
Bacteria;Firmicutes;Clostridia;Clostridiales;Christensenellaceae	0.519277	0.771062	0.930218
Bacteria;Proteobacteria;Gammaproteobacteria;Enterobacterales;Enterobacteriaceae	0.365787	0.750917	0.930218
Bacteria;Firmicutes;Tissierellia;unkn. Tissierellia(c);unkn. Tissierellia(c)	0.304122	0.771368	0.930218
Bacteria;Proteobacteria;Gammaproteobacteria;Pseudomonadales;Pseudomonadaceae	0.254837	0.828338	0.939712
Bacteria;Proteobacteria;Gammaproteobacteria;Pasteurellales;Pasteurellaceae	0.253599	0.835299	0.939712
Bacteria;Firmicutes;Clostridia;Clostridiales;Oscillospiraceae	0.149571	0.921862	0.967685
Bacteria;Bacteroidetes;Bacteroidia;Bacteroidales;Bacteroidaceae	0.0614444	0.962292	0.967685
