# Supplementary material for: 16S rRNA gene sequencing of rectal swab in patients affected by COVID-19
Source: PLoS One. 2021 Feb 17;16(2):e0247041. doi: 10.1371/journal.pone.0247041 (PMC7888592; doi:10.1371/journal.pone.0247041)
Supplement: S6 Table — (XLSX) [file pone.0247041.s006.xlsx]

## Sheet: UP&DOWN
	UP	i-COVID19 vs w-COVID19 used as reference				DOWN	i-COVID19 vs w-COVID19 used as reference
OTUs	logFC.deseq2	P-value	FDR		OTUs	logFC.deseq2	P-value	FDR
Bacteria;Proteobacteria;Betaproteobacteria;Burkholderiales;unkn. Burkholderiales(o)	11.3372	9.48675e-09	3.98444e-07		Bacteria;Proteobacteria;Gammaproteobacteria;Oceanospirillales;Alcanivoracaceae	-24.0353	2.22485e-21	1.86888e-19
Bacteria;Actinobacteria;Actinobacteria;Corynebacteriales;Nocardiaceae	10.4787	4.54436e-08	9.70694e-07		Bacteria;Actinobacteria;Coriobacteriia;unkn. Coriobacteriia(c);unkn. Coriobacteriia(c)	-7.60954	5.96769e-06	8.84037e-05
Bacteria;Proteobacteria;Alphaproteobacteria;unkn. Alphaproteobacteria(c);unkn. Alphaproteobacteria(c)	10.2474	4.62235e-08	9.70694e-07		Bacteria;Proteobacteria;Deltaproteobacteria;unkn. Deltaproteobacteria(c);unkn. Deltaproteobacteria(c)	-6.79874	4.09911e-05	0.000313023
Bacteria;Actinobacteria;Actinobacteria;Pseudonocardiales;Pseudonocardiaceae	9.59104	3.12421e-05	0.000262434		Bacteria;Firmicutes;Negativicutes;Acidaminococcales;unkn. Acidaminococcales(o)	-6.78354	0.00359177	0.0131178
Bacteria;Firmicutes;Erysipelotrichia;Erysipelotrichales;unkn. Erysipelotrichales(o)	9.21119	0.000795867	0.0041783		Bacteria;Firmicutes;Bacilli;Lactobacillales;Carnobacteriaceae	-6.74425	6.07609e-05	0.000425326
Bacteria;Actinobacteria;Actinobacteria;Corynebacteriales;Mycobacteriaceae	8.77952	0.00137534	0.00641824		Bacteria;Proteobacteria;Gammaproteobacteria;Enterobacterales;Pectobacteriaceae	-6.58246	8.87971e-06	9.3237e-05
Bacteria;Proteobacteria;Alphaproteobacteria;Rhizobiales;unkn. Rhizobiales(o)	8.5904	7.36698e-06	8.84037e-05		Bacteria;Proteobacteria;Gammaproteobacteria;Alteromonadales;Moritellaceae	-6.21605	0.000469111	0.00281467
Bacteria;Firmicutes;Erysipelotrichia;unkn. Erysipelotrichia(c);unkn. Erysipelotrichia(c)	8.14834	0.00153504	0.00644717		Bacteria;Firmicutes;Negativicutes;Selenomonadales;Selenomonadaceae	-6.10155	6.75031e-05	0.000436174
Bacteria;Proteobacteria;Gammaproteobacteria;Aeromonadales;Aeromonadaceae	7.97192	1.47919e-05	0.000138058		Bacteria;Actinobacteria;Actinobacteria;Micromonosporales;Micromonosporaceae	-5.11368	0.00559115	0.019569
Bacteria;Proteobacteria;Alphaproteobacteria;Rhodospirillales;Rhodospirillaceae	7.38664	0.00189155	0.00756621		Bacteria;Actinobacteria;Coriobacteriia;Coriobacteriales;Coriobacteriaceae	-3.92988	0.0108195	0.0349553
Bacteria;Actinobacteria;Actinobacteria;Micrococcales;Micrococcaceae	5.20423	6.91265e-06	8.84037e-05		Bacteria;Bacteroidetes;Sphingobacteriia;unkn. Sphingobacteriia(c);unkn. Sphingobacteriia(c)	-4.4939	0.0574538	0.141945
Bacteria;Actinobacteria;Actinobacteria;Micrococcales;Brevibacteriaceae	4.86792	0.00593384	0.0199377		Bacteria;Actinobacteria;Actinobacteria;Actinomycetales;unkn. Actinomycetales(o)	-4.28452	0.0647221	0.151018
Bacteria;Actinobacteria;Actinobacteria;Corynebacteriales;Corynebacteriaceae	4.53259	0.00132479	0.00641824		Bacteria;Proteobacteria;Acidithiobacillia;Acidithiobacillales;Acidithiobacillaceae	-3.71961	0.133272	0.263957
Bacteria;Firmicutes;Bacilli;Bacillales;Staphylococcaceae	4.259	0.000593376	0.00332291		Bacteria;Firmicutes;Clostridia;Clostridiales;Peptostreptococcaceae	-3.2932	0.0386337	0.10834
Bacteria;Actinobacteria;Actinobacteria;Micrococcales;Microbacteriaceae	3.76202	0.00292734	0.0111771		Bacteria;Proteobacteria;Gammaproteobacteria;Enterobacterales;Enterobacteriaceae	-2.26114	0.10009	0.215579
Bacteria;Firmicutes;Bacilli;Bacillales;Paenibacillaceae	2.91067	0.00151724	0.00644717		Bacteria;Firmicutes;Negativicutes;Acidaminococcales;Acidaminococcaceae	-2.23761	0.215951	0.362797
Bacteria;Firmicutes;Bacilli;Lactobacillales;Enterococcaceae	3.51542	0.0386927	0.10834		Bacteria;Firmicutes;Clostridia;Clostridiales;unkn. Clostridiales(o)	-1.91845	0.0468167	0.121799
Bacteria;Firmicutes;Erysipelotrichia;Erysipelotrichales;Erysipelotrichaceae	3.17014	0.0404612	0.109637		Bacteria;Bacteroidetes;Bacteroidia;Bacteroidales;unkn. Bacteroidales(o)	-1.85139	0.0820238	0.181316
Bacteria;Actinobacteria;Actinobacteria;Micrococcales;unkn. Micrococcales(o)	2.81715	0.024733	0.0769471		Bacteria;Actinobacteria;Coriobacteriia;Eggerthellales;Eggerthellaceae	-1.82159	0.214005	0.362797
Bacteria;Fusobacteria;Fusobacteriia;Fusobacteriales;Fusobacteriaceae	2.64913	0.184424	0.322742		Bacteria;Proteobacteria;Gammaproteobacteria;Vibrionales;Vibrionaceae	-1.79275	0.0814229	0.181316
Bacteria;Actinobacteria;Actinobacteria;Corynebacteriales;unkn. Corynebacteriales(o)	2.34182	0.152906	0.285425		Bacteria;Firmicutes;Bacilli;Lactobacillales;Streptococcaceae	-1.56889	0.166228	0.303546
Bacteria;Actinobacteria;Actinobacteria;unkn. Actinobacteria(c);unkn. Actinobacteria(c)	2.23891	0.0478497	0.121799		Bacteria;Firmicutes;Clostridia;unkn. Clostridia(c);unkn. Clostridia(c)	-1.42384	0.149156	0.284752
Bacteria;Firmicutes;Clostridia;Clostridiales;Christensenellaceae	2.1933	0.182547	0.322742		Bacteria;Proteobacteria;Gammaproteobacteria;Enterobacterales;unkn. Enterobacterales(o)	-1.33067	0.36529	0.541629
Bacteria;Actinobacteria;Actinobacteria;Streptomycetales;Streptomycetaceae	1.61801	0.135121	0.263957		Bacteria;Bacteroidetes;Bacteroidia;unkn. Bacteroidia(c);unkn. Bacteroidia(c)	-1.30879	0.294777	0.476179
Bacteria;Firmicutes;Bacilli;Bacillales;Bacillaceae	1.61678	0.0365029	0.10834		Bacteria;Firmicutes;Clostridia;Clostridiales;Ruminococcaceae	-1.13863	0.408936	0.581601
Bacteria;Firmicutes;Bacilli;unkn. Bacilli(c);unkn. Bacilli(c)	1.59942	0.0609523	0.146286		Bacteria;Bacteroidetes;Bacteroidia;Bacteroidales;Prevotellaceae	-1.07564	0.367534	0.541629
Bacteria;Firmicutes;Bacilli;Lactobacillales;Leuconostocaceae	1.54038	0.131052	0.263957		Bacteria;Bacteroidetes;unkn. Bacteroidetes(p);unkn. Bacteroidetes(p);unkn. Bacteroidetes(p)	-1.07521	0.320946	0.508669
Bacteria;Tenericutes;Mollicutes;Acholeplasmatales;Acholeplasmataceae	1.40433	0.105478	0.221504		Bacteria;Firmicutes;Clostridia;Clostridiales;Clostridiaceae	-0.981222	0.350028	0.540811
Bacteria;Proteobacteria;Gammaproteobacteria;Pseudomonadales;Pseudomonadaceae	1.27957	0.221937	0.365543		Bacteria;Proteobacteria;Gammaproteobacteria;unkn. Gammaproteobacteria(c);unkn. Gammaproteobacteria(c)	-0.856508	0.415429	0.581601
Bacteria;Actinobacteria;Actinobacteria;Micrococcales;Dermabacteraceae	1.08912	0.643889	0.790868		Bacteria;Bacteroidetes;Bacteroidia;Bacteroidales;Rikenellaceae	-0.832791	0.556937	0.719734
Bacteria;Proteobacteria;Betaproteobacteria;Burkholderiales;Sutterellaceae	1.07565	0.588901	0.738324		Bacteria;Firmicutes;Clostridia;Clostridiales;Peptococcaceae	-0.830155	0.430979	0.59348
Bacteria;Actinobacteria;unkn. Actinobacteria(p);unkn. Actinobacteria(p);unkn. Actinobacteria(p)	0.817267	0.446629	0.60511		Bacteria;Proteobacteria;Gammaproteobacteria;Enterobacterales;Erwiniaceae	-0.724424	0.543753	0.713675
Bacteria;Proteobacteria;unkn. Proteobacteria(p);unkn. Proteobacteria(p);unkn. Proteobacteria(p)	0.77425	0.354103	0.540811		Bacteria;Firmicutes;Tissierellia;Tissierellales;unkn. Tissierellales(o)	-0.667527	0.579225	0.737195
Bacteria;Firmicutes;Tissierellia;unkn. Tissierellia(c);unkn. Tissierellia(c)	0.70415	0.494038	0.658718		Bacteria;Proteobacteria;Gammaproteobacteria;Enterobacterales;Yersiniaceae	-0.564651	0.652264	0.790868
Bacteria;unkn. Bacteria(d);unkn. Bacteria(d);unkn. Bacteria(d);unkn. Bacteria(d)	0.602191	0.384488	0.556845		Bacteria;Actinobacteria;Actinobacteria;Actinomycetales;Actinomycetaceae	-0.556831	0.688798	0.814916
Bacteria;Firmicutes;Clostridia;Clostridiales;Lachnospiraceae	0.036335	0.978236	0.987256		Bacteria;Proteobacteria;Gammaproteobacteria;Pasteurellales;Pasteurellaceae	-0.510345	0.659057	0.790868
					Bacteria;Firmicutes;Tissierellia;Tissierellales;Peptoniphilaceae	-0.45579	0.713344	0.832235
					Bacteria;Verrucomicrobia;Verrucomicrobiae;Verrucomicrobiales;Akkermansiaceae	-0.311602	0.919432	0.967533
					Bacteria;Firmicutes;Clostridia;Thermoanaerobacterales;Thermodesulfobiaceae	-0.252068	0.85424	0.967533
					Bacteria;Proteobacteria;Deltaproteobacteria;Desulfovibrionales;Desulfovibrionaceae	-0.233705	0.864611	0.967533
					Bacteria;Firmicutes;Bacilli;Lactobacillales;Aerococcaceae	-0.176622	0.915767	0.967533
					Bacteria;Firmicutes;Negativicutes;Veillonellales;unkn. Veillonellales(o)	-0.170559	0.912245	0.967533
					Bacteria;Bacteroidetes;Bacteroidia;Bacteroidales;Bacteroidaceae	-0.15036	0.920028	0.967533
					Bacteria;Firmicutes;Negativicutes;unkn. Negativicutes(c);unkn. Negativicutes(c)	-0.129639	0.920232	0.967533
					Bacteria;Actinobacteria;Coriobacteriia;Coriobacteriales;Atopobiaceae	-0.102138	0.9424	0.974627
					Bacteria;Firmicutes;Clostridia;Clostridiales;Oscillospiraceae	-0.0949957	0.951422	0.974627
					Bacteria;Firmicutes;unkn. Firmicutes(p);unkn. Firmicutes(p);unkn. Firmicutes(p)	-0.0817695	0.92146	0.967533
					Bacteria;Firmicutes;Negativicutes;Veillonellales;Veillonellaceae	-0.0180841	0.987256	0.987256
