# Supplementary material for: 16S rRNA gene sequencing of rectal swab in patients affected by COVID-19
Source: PLoS One. 2021 Feb 17;16(2):e0247041. doi: 10.1371/journal.pone.0247041 (PMC7888592; doi:10.1371/journal.pone.0247041)
Supplement: S7 Table — (XLSX) [file pone.0247041.s007.xlsx]

## Sheet: UP&DOWN_Genus
	UP	w-COVID19 vs Controls used as reference				DOWN	w-COVID19 vs Controls used as reference
OTUs	logFC.deseq2	P-value	FDR		OTUs	logFC.deseq2	P-value	FDR
Bacteria;Proteobacteria;Gammaproteobacteria;Oceanospirillales;Alcanivoracaceae;Alcanivorax	25.0386	2.30423e-24	2.58074e-22		Bacteria;Proteobacteria;Gammaproteobacteria;Enterobacterales;Morganellaceae;Proteus	-23.6915	1.49899e-15	6.21535e-14
Bacteria;Firmicutes;Bacilli;Lactobacillales;Aerococcaceae;Aerococcus	25.0215	4.30442e-25	9.64191e-23		Bacteria;Proteobacteria;Gammaproteobacteria;Enterobacterales;Morganellaceae;unkn. Morganellaceae(f)	-23.6532	1.66483e-15	6.21535e-14
Bacteria;Proteobacteria;Betaproteobacteria;Burkholderiales;Sutterellaceae;Sutterella	24.5416	1.85483e-19	1.03871e-17		Bacteria;Actinobacteria;Actinobacteria;Propionibacteriales;Propionibacteriaceae;unkn. Propionibacteriaceae(f)	-22.5313	3.34691e-14	9.37136e-13
Bacteria;Firmicutes;Clostridia;Clostridiales;Peptococcaceae;Syntrophobotulus	24.1488	4.0622e-20	3.03311e-18		Bacteria;Actinobacteria;Actinobacteria;Actinomycetales;Actinomycetaceae;Actinotignum	-22.1886	8.16029e-14	2.03101e-12
Bacteria;Firmicutes;Erysipelotrichia;Erysipelotrichales;Erysipelotrichaceae;Coprobacillus	22.9048	1.58781e-14	5.08099e-13		Bacteria;Actinobacteria;Actinobacteria;Corynebacteriales;Corynebacteriaceae;unkn. Corynebacteriaceae(f)	-10.3048	8.0875e-09	1.294e-07
Bacteria;Firmicutes;Clostridia;Clostridiales;Peptostreptococcaceae;unkn. Peptostreptococcaceae(f)	10.1597	1.93922e-08	2.55521e-07		Bacteria;Firmicutes;Clostridia;Clostridiales;Lachnospiraceae;Eisenbergiella	-10.0115	6.29817e-07	6.71805e-06
Bacteria;Firmicutes;Negativicutes;Acidaminococcales;Acidaminococcaceae;unkn. Acidaminococcaceae(f)	9.65397	6.88812e-08	7.7147e-07		Bacteria;Actinobacteria;Actinobacteria;Micrococcales;Microbacteriaceae;Microbacterium	-9.18593	1.10341e-11	2.47165e-10
Bacteria;Actinobacteria;Coriobacteriia;Coriobacteriales;Atopobiaceae;Olsenella	9.15423	1.58085e-05	0.000118037		Bacteria;Firmicutes;Clostridia;Clostridiales;Lachnospiraceae;Faecalicatena	-8.73953	9.2962e-07	9.46522e-06
Bacteria;Actinobacteria;unkn. Actinobacteria(p);unkn. Actinobacteria(p);unkn. Actinobacteria(p);unkn. Actinobacteria(p)	9.02457	1.69798e-11	3.45771e-10		Bacteria;Firmicutes;Clostridia;Clostridiales;Ruminococcaceae;Anaerotruncus	-8.43127	9.02179e-05	0.000518174
Bacteria;Proteobacteria;Deltaproteobacteria;unkn. Deltaproteobacteria(c);unkn. Deltaproteobacteria(c);unkn. Deltaproteobacteria(c)	8.92095	1.19418e-08	1.78331e-07		Bacteria;Firmicutes;Clostridia;Clostridiales;Ruminococcaceae;Caproiciproducens	-8.0936	0.000266042	0.00141889
Bacteria;Actinobacteria;Actinobacteria;Micrococcales;unkn. Micrococcales(o);unkn. Micrococcales(o)	8.91956	1.66911e-08	2.33675e-07		Bacteria;Firmicutes;Clostridia;Clostridiales;Peptococcaceae;Peptococcus	-8.07243	4.23777e-06	3.51578e-05
Bacteria;Firmicutes;Negativicutes;Acidaminococcales;unkn. Acidaminococcales(o);unkn. Acidaminococcales(o)	8.57221	8.43885e-05	0.000497448		Bacteria;Firmicutes;Clostridia;Clostridiales;Lachnospiraceae;Fusicatenibacter	-8.05504	0.000125819	0.000704586
Bacteria;Firmicutes;Negativicutes;Veillonellales;unkn. Veillonellales(o);unkn. Veillonellales(o)	8.48304	2.40141e-06	2.24131e-05		Bacteria;Firmicutes;Erysipelotrichia;Erysipelotrichales;Erysipelotrichaceae;unkn. Erysipelotrichaceae(f)	-7.99935	4.52405e-06	3.61924e-05
Bacteria;Proteobacteria;Betaproteobacteria;Burkholderiales;Sutterellaceae;unkn. Sutterellaceae(f)	8.4033	2.21847e-05	0.000158372		Bacteria;Firmicutes;Clostridia;Clostridiales;unkn. Clostridiales(o);Pseudoflavonifractor	-7.87225	4.4365e-05	0.000292287
Bacteria;Firmicutes;Negativicutes;Veillonellales;Veillonellaceae;Negativicoccus	8.35808	0.000426732	0.00217245		Bacteria;Firmicutes;Bacilli;Bacillales;Paenibacillaceae;Paenibacillus	-7.74855	6.06259e-09	1.04463e-07
Bacteria;Firmicutes;Bacilli;Lactobacillales;Streptococcaceae;Lactococcus	8.14216	3.69722e-08	4.35883e-07		Bacteria;Proteobacteria;Gammaproteobacteria;Aeromonadales;Aeromonadaceae;Aeromonas	-7.72224	9.19513e-10	1.71642e-08
Bacteria;Firmicutes;Clostridia;Clostridiales;Syntrophomonadaceae;Candidatus Syntrophonatronum	7.93163	0.000150736	0.000823535		Bacteria;Firmicutes;Clostridia;Clostridiales;Lachnospiraceae;Robinsoniella	-7.68449	2.26245e-05	0.000158372
Bacteria;Firmicutes;Clostridia;Clostridiales;Ruminococcaceae;Angelakisella	7.79612	0.00105836	0.00504412		Bacteria;Firmicutes;Clostridia;Clostridiales;Ruminococcaceae;Acetivibrio	-7.58571	3.87819e-05	0.000263247
Bacteria;Firmicutes;Negativicutes;Acidaminococcales;Acidaminococcaceae;Acidaminococcus	7.61521	6.82095e-05	0.000418361		Bacteria;Firmicutes;Bacilli;Lactobacillales;Leuconostocaceae;Leuconostoc	-7.50756	2.45974e-08	3.06101e-07
Bacteria;Synergistetes;Synergistia;Synergistales;Synergistaceae;Pacaella	7.43636	0.012654	0.0464672		Bacteria;Firmicutes;Clostridia;Clostridiales;Ruminococcaceae;Ruthenibacterium	-7.37211	2.65138e-06	2.37563e-05
Bacteria;Firmicutes;Negativicutes;Selenomonadales;Selenomonadaceae;Selenomonas	7.25889	1.98621e-06	1.9344e-05		Bacteria;Bacteroidetes;Bacteroidia;Bacteroidales;Rikenellaceae;unkn. Rikenellaceae(f)	-6.76536	1.18971e-05	9.18948e-05
Bacteria;Firmicutes;Bacilli;Lactobacillales;Enterococcaceae;unkn. Enterococcaceae(f)	7.07634	6.29833e-05	0.000403093		Bacteria;Firmicutes;Clostridia;Clostridiales;Christensenellaceae;unkn. Christensenellaceae(f)	-6.70601	0.000893693	0.00444861
Bacteria;Firmicutes;Erysipelotrichia;Erysipelotrichales;Erysipelotrichaceae;Holdemanella	6.938	0.0200565	0.0674874		Bacteria;Firmicutes;Bacilli;Lactobacillales;Lactobacillaceae;unkn. Lactobacillaceae(f)	-6.56837	3.81984e-06	3.29094e-05
Bacteria;Bacteroidetes;Sphingobacteriia;unkn. Sphingobacteriia(c);unkn. Sphingobacteriia(c);unkn. Sphingobacteriia(c)	6.67483	0.000978989	0.00476725		Bacteria;Tenericutes;Mollicutes;Mycoplasmatales;Mycoplasmataceae;Mycoplasma	-6.23824	0.000308318	0.00160612
Bacteria;Firmicutes;Clostridia;Clostridiales;Lachnospiraceae;Hespellia	5.91529	0.00137361	0.0064102		Bacteria;Firmicutes;Bacilli;Bacillales;unkn. Bacillales(o);Gemella	-5.91055	0.00924563	0.035102
Bacteria;Proteobacteria;Acidithiobacillia;Acidithiobacillales;Acidithiobacillaceae;Acidithiobacillus	5.75268	0.00418117	0.0180112		Bacteria;Proteobacteria;Betaproteobacteria;Burkholderiales;unkn. Burkholderiales(o);unkn. Burkholderiales(o)	-5.11987	0.00378811	0.016638
Bacteria;Firmicutes;Negativicutes;Veillonellales;Veillonellaceae;Megasphaera	4.7269	0.0054587	0.0226435		Bacteria;Proteobacteria;Gammaproteobacteria;Pseudomonadales;Moraxellaceae;Acinetobacter	-4.62687	0.00624898	0.0254504
Bacteria;Proteobacteria;Deltaproteobacteria;Desulfovibrionales;Desulfovibrionaceae;Bilophila	4.38008	0.0112979	0.0421789		Bacteria;Proteobacteria;Gammaproteobacteria;Pseudomonadales;Pseudomonadaceae;unkn. Pseudomonadaceae(f)	-4.34247	0.0136178	0.0491997
Bacteria;Proteobacteria;Gammaproteobacteria;Enterobacterales;Enterobacteriaceae;Escherichia	4.10976	0.00238864	0.0109195		Bacteria;Actinobacteria;Actinobacteria;Propionibacteriales;Propionibacteriaceae;Propionibacterium	-6.23357	0.0282478	0.0903931
Bacteria;Firmicutes;Negativicutes;unkn. Negativicutes(c);unkn. Negativicutes(c);unkn. Negativicutes(c)	3.937	6.91043e-05	0.000418361		Bacteria;Firmicutes;Clostridia;Clostridiales;Clostridiales Family XII. Incertae Sedis;Fusibacter	-5.52606	0.0631789	0.166495
Bacteria;Proteobacteria;Gammaproteobacteria;Enterobacterales;Enterobacteriaceae;unkn. Enterobacteriaceae(f)	3.45847	0.00665101	0.026604		Bacteria;Nitrospirae;Nitrospira;Nitrospirales;Nitrospiraceae;Leptospirillum	-5.50807	0.0640484	0.166824
Bacteria;Firmicutes;Bacilli;Lactobacillales;Streptococcaceae;unkn. Streptococcaceae(f)	3.08716	0.00897825	0.0346746		Bacteria;Actinobacteria;Actinobacteria;Actinomycetales;Actinomycetaceae;Arcanobacterium	-5.4014	0.0694099	0.17668
Bacteria;Proteobacteria;Gammaproteobacteria;Vibrionales;Vibrionaceae;Vibrio	2.52322	0.00475279	0.0200873		Bacteria;Firmicutes;Erysipelotrichia;Erysipelotrichales;Erysipelotrichaceae;Solobacterium	-5.27435	0.076273	0.191968
Bacteria;Proteobacteria;Gammaproteobacteria;Enterobacterales;Enterobacteriaceae;Kluyvera	5.68857	0.0289546	0.0913499		Bacteria;Actinobacteria;Coriobacteriia;Eggerthellales;Eggerthellaceae;Gordonibacter	-5.06287	0.0522044	0.146172
Bacteria;Actinobacteria;Coriobacteriia;Eggerthellales;Eggerthellaceae;Adlercreutzia	5.68638	0.0572118	0.156286		Bacteria;Actinobacteria;Actinobacteria;Propionibacteriales;Propionibacteriaceae;Cutibacterium	-4.91473	0.020186	0.0674874
Bacteria;Firmicutes;Clostridia;Clostridiales;Ruminococcaceae;Drancourtella	5.59358	0.0614541	0.163887		Bacteria;Synergistetes;Synergistia;Synergistales;unkn. Synergistales(o);unkn. Synergistales(o)	-4.44891	0.135437	0.291711
Bacteria;Firmicutes;Negativicutes;Selenomonadales;Selenomonadaceae;unkn. Selenomonadaceae(f)	4.2265	0.158561	0.325849		Bacteria;Firmicutes;Clostridia;Clostridiales;Ruminococcaceae;Negativibacillus	-4.36676	0.142885	0.304523
Bacteria;Proteobacteria;Gammaproteobacteria;Enterobacterales;Enterobacteriaceae;Shigella	3.90706	0.0220033	0.0723871		Bacteria;Firmicutes;Bacilli;Bacillales;Staphylococcaceae;unkn. Staphylococcaceae(f)	-4.15862	0.0185292	0.0638544
Bacteria;Firmicutes;Erysipelotrichia;Erysipelotrichales;Erysipelotrichaceae;Catenibacterium	3.47898	0.246192	0.430836		Bacteria;Proteobacteria;Betaproteobacteria;Burkholderiales;Comamonadaceae;Pelomonas	-4.03349	0.170889	0.344857
Bacteria;Firmicutes;Clostridia;Clostridiales;Ruminococcaceae;Candidatus Soleaferrea	3.40919	0.256691	0.439703		Bacteria;Synergistetes;Synergistia;Synergistales;Synergistaceae;Pyramidobacter	-3.9392	0.18684	0.366392
Bacteria;Firmicutes;Tissierellia;Tissierellales;Peptoniphilaceae;Lagierella	3.39466	0.0468606	0.139957		Bacteria;Proteobacteria;Alphaproteobacteria;Sphingomonadales;Sphingomonadaceae;Sphingomonas	-3.71116	0.214047	0.395403
Bacteria;Actinobacteria;Actinobacteria;Micrococcales;Dermabacteraceae;unkn. Dermabacteraceae(f)	3.30832	0.271238	0.447355		Bacteria;Bacteroidetes;Cytophagia;Cytophagales;unkn. Cytophagales(o);unkn. Cytophagales(o)	-3.41396	0.135309	0.291711
Bacteria;Firmicutes;Tissierellia;unkn. Tissierellia(c);unkn. Tissierellia(c);Kallipyga	3.30776	0.109098	0.246849		Bacteria;Proteobacteria;Gammaproteobacteria;Enterobacterales;Erwiniaceae;Erwinia	-3.37415	0.259337	0.440088
Bacteria;Proteobacteria;Gammaproteobacteria;Enterobacterales;Enterobacteriaceae;Cronobacter	3.1183	0.0222978	0.0723871		Bacteria;Firmicutes;Tissierellia;Tissierellales;Peptoniphilaceae;Parvimonas	-2.90087	0.0173317	0.0616237
Bacteria;Actinobacteria;Actinobacteria;Micromonosporales;Micromonosporaceae;Actinocatenispora	3.06642	0.0448378	0.135725		Bacteria;Firmicutes;Tissierellia;unkn. Tissierellia(c);unkn. Tissierellia(c);Ezakiella	-2.34054	0.27809	0.454568
Bacteria;Firmicutes;Bacilli;Bacillales;Staphylococcaceae;Staphylococcus	3.0351	0.00320875	0.0143752		Bacteria;Proteobacteria;Betaproteobacteria;Burkholderiales;Comamonadaceae;Variovorax	-2.32867	0.439651	0.611688
Bacteria;Firmicutes;Clostridia;Clostridiales;Peptostreptococcaceae;Peptostreptococcus	3.00319	0.0663145	0.170741		Bacteria;Firmicutes;Clostridia;Clostridiales;Lachnospiraceae;Tyzzerella	-2.26999	0.0181703	0.063596
Bacteria;Bacteroidetes;Bacteroidia;Bacteroidales;Prevotellaceae;Metaprevotella	2.87477	0.280905	0.454568		Bacteria;Firmicutes;Clostridia;Clostridiales;Ruminococcaceae;Oscillospira	-2.26272	0.174096	0.348191
Bacteria;Firmicutes;Clostridia;Clostridiales;Lachnospiraceae;Roseburia	2.64303	0.0495093	0.142576		Bacteria;Firmicutes;Clostridia;Clostridiales;Ruminococcaceae;Gemmiger	-2.14144	0.295508	0.466711
Bacteria;Firmicutes;Tissierellia;Tissierellales;Peptoniphilaceae;Anaerococcus	2.51155	0.0337717	0.105067		Bacteria;Firmicutes;Bacilli;Lactobacillales;Carnobacteriaceae;Granulicatella	-2.08627	0.0614576	0.163887
Bacteria;Firmicutes;Clostridia;Clostridiales;unkn. Clostridiales(o);Fenollaria	2.4314	0.268113	0.447355		Bacteria;Firmicutes;Clostridia;Clostridiales;Lachnospiraceae;Anaerobium	-2.03792	0.4257	0.602893
Bacteria;Firmicutes;Bacilli;Lactobacillales;Aerococcaceae;Facklamia	2.41362	0.0787736	0.196059		Bacteria;Firmicutes;Clostridia;Clostridiales;Lachnospiraceae;Blautia	-2.01197	0.0929268	0.219112
Bacteria;Firmicutes;Negativicutes;Veillonellales;Veillonellaceae;Veillonella	2.39701	0.108403	0.246849		Bacteria;Bacteroidetes;Bacteroidia;Bacteroidales;Bacteroidaceae;Bacteroides	-1.95361	0.0904561	0.215555
Bacteria;Bacteroidetes;Bacteroidia;Bacteroidales;Porphyromonadaceae;Barnesiella	2.3729	0.169215	0.344582		Bacteria;Proteobacteria;Gammaproteobacteria;Enterobacterales;Hafniaceae;Edwardsiella	-1.93863	0.521363	0.659804
Bacteria;Proteobacteria;Gammaproteobacteria;Enterobacterales;Erwiniaceae;Pantoea	2.33784	0.0496471	0.142576		Bacteria;Bacteroidetes;Bacteroidia;Bacteroidales;Prevotellaceae;Paraprevotella	-1.922	0.295862	0.466711
Bacteria;Firmicutes;Clostridia;Clostridiales;Lachnospiraceae;Lachnospira	2.31012	0.205285	0.38642		Bacteria;Firmicutes;Clostridia;Clostridiales;Ruminococcaceae;Subdoligranulum	-1.89388	0.38825	0.574562
Bacteria;Bacteroidetes;Bacteroidia;Bacteroidales;Odoribacteraceae;Odoribacter	2.29699	0.192148	0.367874		Bacteria;Actinobacteria;Actinobacteria;Bifidobacteriales;Bifidobacteriaceae;Bifidobacterium	-1.86335	0.155324	0.322153
Bacteria;Actinobacteria;Coriobacteriia;Coriobacteriales;Atopobiaceae;Atopobium	2.26336	0.0485262	0.142576		Bacteria;Firmicutes;Clostridia;Clostridiales;Ruminococcaceae;Saccharofermentans	-1.73338	0.372075	0.56314
Bacteria;Proteobacteria;Gammaproteobacteria;Enterobacterales;unkn. Enterobacterales(o);unkn. Enterobacterales(o)	2.24666	0.100072	0.2335		Bacteria;Firmicutes;Clostridia;Clostridiales;Christensenellaceae;Christensenella	-1.69331	0.189739	0.366392
Bacteria;Firmicutes;Negativicutes;Acidaminococcales;Acidaminococcaceae;Phascolarctobacterium	2.24655	0.271609	0.447355		Bacteria;Proteobacteria;Betaproteobacteria;Burkholderiales;Burkholderiaceae;Ralstonia	-1.66374	0.582946	0.694574
Bacteria;Firmicutes;Clostridia;Clostridiales;Lachnospiraceae;Murimonas	2.24208	0.457855	0.621573		Bacteria;Proteobacteria;Deltaproteobacteria;Desulfovibrionales;Desulfovibrionaceae;Desulfovibrio	-1.53742	0.209465	0.391001
Bacteria;Firmicutes;Tissierellia;Tissierellales;Peptoniphilaceae;Helcococcus	2.23777	0.0856944	0.206404		Bacteria;Firmicutes;Clostridia;Clostridiales;Ruminococcaceae;Faecalibacterium	-1.49299	0.39357	0.574562
Bacteria;Proteobacteria;Gammaproteobacteria;Enterobacterales;Enterobacteriaceae;Salmonella	2.23038	0.10736	0.246849		Bacteria;Actinobacteria;Actinobacteria;Micrococcales;Brevibacteriaceae;Brevibacterium	-1.47736	0.149101	0.312136
Bacteria;Synergistetes;Synergistia;Synergistales;Synergistaceae;unkn. Synergistaceae(f)	2.19526	0.144105	0.304523		Bacteria;Proteobacteria;Betaproteobacteria;Burkholderiales;Burkholderiaceae;Cupriavidus	-1.46482	0.629273	0.719479
Bacteria;Proteobacteria;Gammaproteobacteria;Enterobacterales;Yersiniaceae;Serratia	2.19393	0.0530209	0.146626		Bacteria;Bacteroidetes;Bacteroidia;Bacteroidales;Rikenellaceae;Alistipes	-1.36626	0.26765	0.447355
Bacteria;Firmicutes;Clostridia;Clostridiales;Lachnospiraceae;Coprococcus	2.13922	0.120544	0.270018		Bacteria;Spirochaetes;Spirochaetia;Spirochaetales;Spirochaetaceae;Treponema	-1.20271	0.692303	0.76392
Bacteria;Actinobacteria;Actinobacteria;unkn. Actinobacteria(c);unkn. Actinobacteria(c);unkn. Actinobacteria(c)	2.12173	0.00785204	0.0308571		Bacteria;Firmicutes;Clostridia;Clostridiales;Clostridiaceae;Hungatella	-1.17499	0.427946	0.602893
Bacteria;Firmicutes;Negativicutes;Selenomonadales;Selenomonadaceae;Mitsuokella	2.11008	0.485099	0.639189		Bacteria;Actinobacteria;Coriobacteriia;Coriobacteriales;Coriobacteriaceae;Senegalimassilia	-1.14184	0.483524	0.639189
Bacteria;Verrucomicrobia;Verrucomicrobiae;Verrucomicrobiales;Akkermansiaceae;Akkermansia	2.08051	0.491318	0.643597		Bacteria;Firmicutes;Clostridia;Clostridiales;Ruminococcaceae;Fastidiosipila	-1.11821	0.713075	0.782984
Bacteria;Firmicutes;Clostridia;Clostridiales;Clostridiales Family XIII. Incertae Sedis;Casaltella	2.0612	0.182235	0.361245		Bacteria;Actinobacteria;Coriobacteriia;Coriobacteriales;Coriobacteriaceae;Collinsella	-1.0429	0.576192	0.690198
Bacteria;Firmicutes;Tissierellia;Tissierellales;Peptoniphilaceae;unkn. Peptoniphilaceae(f)	1.94553	0.13531	0.291711		Bacteria;Bacteroidetes;Bacteroidia;Bacteroidales;Bacteroidaceae;unkn. Bacteroidaceae(f)	-1.04188	0.343212	0.530203
Bacteria;Proteobacteria;Gammaproteobacteria;Enterobacterales;Enterobacteriaceae;Enterobacter	1.92352	0.0515484	0.146162		Bacteria;Firmicutes;Clostridia;Clostridiales;Lachnospiraceae;Anaerostipes	-1.02143	0.460688	0.621651
Bacteria;Proteobacteria;Gammaproteobacteria;unkn. Gammaproteobacteria(c);unkn. Gammaproteobacteria(c);unkn. Gammaproteobacteria(c)	1.80425	0.0352657	0.108213		Bacteria;Firmicutes;Clostridia;Clostridiales;Lachnospiraceae;Lachnoclostridium	-1.00874	0.250408	0.434817
Bacteria;Actinobacteria;Actinobacteria;Bifidobacteriales;Bifidobacteriaceae;Gardnerella	1.79222	0.554084	0.678223		Bacteria;Actinobacteria;Actinobacteria;Actinomycetales;Actinomycetaceae;Varibaculum	-0.966973	0.530297	0.66734
Bacteria;Firmicutes;Clostridia;Clostridiales;Clostridiales Family XIII. Incertae Sedis;Ileibacterium	1.78877	0.542058	0.669847		Bacteria;Bacteroidetes;Bacteroidia;Bacteroidales;Porphyromonadaceae;Parabacteroides	-0.909565	0.510786	0.657563
Bacteria;Actinobacteria;Actinobacteria;Micrococcales;Microbacteriaceae;Clavibacter	1.71945	0.570508	0.687063		Bacteria;Firmicutes;Clostridia;Clostridiales;Clostridiaceae;Butyricicoccus	-0.887079	0.484828	0.639189
Bacteria;Firmicutes;Bacilli;Lactobacillales;Enterococcaceae;Enterococcus	1.67726	0.222587	0.405362		Bacteria;Firmicutes;Clostridia;Clostridiales;Ruminococcaceae;unkn. Ruminococcaceae(f)	-0.87371	0.516773	0.657711
Bacteria;Firmicutes;Tissierellia;Tissierellales;Peptoniphilaceae;Murdochiella	1.66554	0.449213	0.615591		Bacteria;Bacteroidetes;Bacteroidia;Bacteroidales;Porphyromonadaceae;Petrimonas	-0.788587	0.795854	0.848911
Bacteria;Bacteroidetes;Bacteroidia;Bacteroidales;Porphyromonadaceae;Porphyromonas	1.64988	0.200698	0.380986		Bacteria;Firmicutes;Clostridia;Clostridiales;Lachnospiraceae;unkn. Lachnospiraceae(f)	-0.763766	0.537322	0.668667
Bacteria;Actinobacteria;Coriobacteriia;Eggerthellales;Eggerthellaceae;Eggerthella	1.62339	0.236274	0.418657		Bacteria;Proteobacteria;Epsilonproteobacteria;Campylobacterales;Campylobacteraceae;Campylobacter	-0.731565	0.613132	0.719479
Bacteria;Firmicutes;unkn. Firmicutes(p);unkn. Firmicutes(p);unkn. Firmicutes(p);Ndongobacter	1.60043	0.503501	0.65378		Bacteria;Firmicutes;Clostridia;Clostridiales;Clostridiaceae;unkn. Clostridiaceae(f)	-0.713656	0.516145	0.657711
Bacteria;Proteobacteria;Gammaproteobacteria;Enterobacterales;Enterobacteriaceae;Klebsiella	1.58531	0.188218	0.366392		Bacteria;Firmicutes;Clostridia;Clostridiales;Ruminococcaceae;Ruminococcus	-0.689951	0.603885	0.715715
Bacteria;Actinobacteria;Actinobacteria;Corynebacteriales;unkn. Corynebacteriales(o);Lawsonella	1.5726	0.339983	0.530203		Bacteria;Bacteroidetes;Bacteroidia;Bacteroidales;unkn. Bacteroidales(o);unkn. Bacteroidales(o)	-0.61911	0.565134	0.684271
Bacteria;Proteobacteria;Gammaproteobacteria;Enterobacterales;Enterobacteriaceae;Citrobacter	1.56545	0.128147	0.284208		Bacteria;Firmicutes;Bacilli;Bacillales;unkn. Bacillales(o);unkn. Bacillales(o)	-0.583754	0.381348	0.573302
Bacteria;Firmicutes;Clostridia;Clostridiales;Clostridiales Family XIII. Incertae Sedis;unkn. Clostridiales Family XIII. Incertae Sedis(f)	1.55813	0.237363	0.418657		Bacteria;unkn. Bacteria(d);unkn. Bacteria(d);unkn. Bacteria(d);unkn. Bacteria(d);unkn. Bacteria(d)	-0.548771	0.342045	0.530203
Bacteria;Firmicutes;Clostridia;unkn. Clostridia(c);unkn. Clostridia(c);unkn. Clostridia(c)	1.5376	0.0812268	0.19777		Bacteria;Firmicutes;Negativicutes;Veillonellales;Veillonellaceae;Dialister	-0.521957	0.644115	0.728696
Bacteria;Firmicutes;Negativicutes;Acidaminococcales;Acidaminococcaceae;Succiniclasticum	1.50653	0.618631	0.719479		Bacteria;Fusobacteria;Fusobacteriia;Fusobacteriales;Fusobacteriaceae;Fusobacterium	-0.465595	0.792197	0.848911
Bacteria;Firmicutes;Clostridia;Clostridiales;Lachnospiraceae;Sellimonas	1.46529	0.629544	0.719479		Bacteria;Actinobacteria;Coriobacteriia;Coriobacteriales;Coriobacteriaceae;unkn. Coriobacteriaceae(f)	-0.465149	0.758655	0.824945
Bacteria;Proteobacteria;Betaproteobacteria;Burkholderiales;Sutterellaceae;Parasutterella	1.44164	0.618142	0.719479		Bacteria;Firmicutes;Clostridia;Clostridiales;Lachnospiraceae;Butyrivibrio	-0.430233	0.683403	0.757833
Bacteria;Firmicutes;Clostridia;Thermoanaerobacterales;Thermodesulfobiaceae;Coprothermobacter	1.42196	0.224561	0.405659		Bacteria;Firmicutes;Clostridia;Clostridiales;unkn. Clostridiales(o);Flavonifractor	-0.428374	0.745364	0.814446
Bacteria;Firmicutes;Tissierellia;Tissierellales;Peptoniphilaceae;Finegoldia	1.39959	0.233495	0.418424		Bacteria;Actinobacteria;Actinobacteria;Actinomycetales;Actinomycetaceae;Actinomyces	-0.302026	0.812615	0.853711
Bacteria;Firmicutes;Bacilli;Lactobacillales;Streptococcaceae;Streptococcus	1.38166	0.215354	0.395403		Bacteria;Firmicutes;Clostridia;Clostridiales;Eubacteriaceae;Eubacterium	-0.28469	0.774172	0.837751
Bacteria;Firmicutes;Bacilli;Lactobacillales;Aerococcaceae;Globicatella	1.28727	0.67228	0.749208		Bacteria;Actinobacteria;Coriobacteriia;unkn. Coriobacteriia(c);unkn. Coriobacteriia(c);unkn. Coriobacteriia(c)	-0.283177	0.802042	0.851457
Bacteria;Bacteroidetes;Bacteroidia;unkn. Bacteroidia(c);unkn. Bacteroidia(c);unkn. Bacteroidia(c)	1.19244	0.289936	0.463897		Bacteria;Firmicutes;Clostridia;Clostridiales;Ruminococcaceae;Ruminiclostridium	-0.27382	0.81513	0.853711
Bacteria;Actinobacteria;Actinobacteria;Actinomycetales;unkn. Actinomycetales(o);unkn. Actinomycetales(o)	1.14956	0.359872	0.548377		Bacteria;Actinobacteria;Actinobacteria;Corynebacteriales;Corynebacteriaceae;Corynebacterium	-0.187881	0.863136	0.886892
Bacteria;Firmicutes;Clostridia;Clostridiales;Lachnospiraceae;Moryella	1.14704	0.416958	0.594896		Bacteria;Firmicutes;Erysipelotrichia;Erysipelotrichales;Erysipelotrichaceae;Erysipelatoclostridium	-0.150943	0.918456	0.92673
Bacteria;Proteobacteria;Gammaproteobacteria;Alteromonadales;Moritellaceae;Moritella	1.14409	0.346874	0.53219
Bacteria;Firmicutes;Bacilli;unkn. Bacilli(c);unkn. Bacilli(c);unkn. Bacilli(c)	1.04138	0.0801711	0.197344
Bacteria;Bacteroidetes;unkn. Bacteroidetes(p);unkn. Bacteroidetes(p);unkn. Bacteroidetes(p);unkn. Bacteroidetes(p)	0.96417	0.282076	0.454568
Bacteria;Bacteroidetes;Bacteroidia;Bacteroidales;Porphyromonadaceae;Coprobacter	0.956087	0.623744	0.719479
Bacteria;Bacteroidetes;Bacteroidia;Bacteroidales;Prevotellaceae;unkn. Prevotellaceae(f)	0.935532	0.395011	0.574562
Bacteria;Actinobacteria;Actinobacteria;Actinomycetales;Actinomycetaceae;unkn. Actinomycetaceae(f)	0.931187	0.544251	0.669847
Bacteria;Firmicutes;Tissierellia;Tissierellales;Peptoniphilaceae;Peptoniphilus	0.868479	0.481076	0.639189
Bacteria;Firmicutes;Clostridia;Clostridiales;Oscillospiraceae;unkn. Oscillospiraceae(f)	0.838753	0.534509	0.668667
Bacteria;Actinobacteria;Actinobacteria;Corynebacteriales;unkn. Corynebacteriales(o);unkn. Corynebacteriales(o)	0.835676	0.4507	0.615591
Bacteria;Firmicutes;Clostridia;Clostridiales;Clostridiaceae;Clostridium	0.818131	0.39461	0.574562
Bacteria;Firmicutes;Clostridia;Clostridiales;Oscillospiraceae;Marseillibacter	0.794985	0.661423	0.740794
Bacteria;Firmicutes;Clostridia;Clostridiales;Eubacteriaceae;unkn. Eubacteriaceae(f)	0.78255	0.408849	0.590853
Bacteria;Firmicutes;Clostridia;Clostridiales;unkn. Clostridiales(o);unkn. Clostridiales(o)	0.758657	0.389407	0.574562
Bacteria;Firmicutes;Clostridia;Clostridiales;Lachnospiraceae;Oribacterium	0.754606	0.563441	0.684271
Bacteria;Firmicutes;unkn. Firmicutes(p);unkn. Firmicutes(p);unkn. Firmicutes(p);unkn. Firmicutes(p)	0.713862	0.257148	0.439703
Bacteria;Bacteroidetes;Bacteroidia;Bacteroidales;Prevotellaceae;Prevotellamassilia	0.609761	0.841731	0.868883
Bacteria;Proteobacteria;Gammaproteobacteria;Pseudomonadales;Pseudomonadaceae;Pseudomonas	0.540552	0.436759	0.611462
Bacteria;Proteobacteria;unkn. Proteobacteria(p);unkn. Proteobacteria(p);unkn. Proteobacteria(p);unkn. Proteobacteria(p)	0.538518	0.415221	0.594896
Bacteria;Firmicutes;Tissierellia;unkn. Tissierellia(c);unkn. Tissierellia(c);unkn. Tissierellia(c)	0.505772	0.642581	0.728696
Bacteria;Firmicutes;Negativicutes;Veillonellales;Veillonellaceae;unkn. Veillonellaceae(f)	0.457521	0.623044	0.719479
Bacteria;Firmicutes;Bacilli;Bacillales;Bacillaceae;unkn. Bacillaceae(f)	0.418603	0.443273	0.612921
Bacteria;Firmicutes;Bacilli;Bacillales;Bacillaceae;Bacillus	0.415967	0.504929	0.65378
Bacteria;Actinobacteria;Actinobacteria;Actinomycetales;Actinomycetaceae;Mobiluncus	0.393942	0.838251	0.868883
Bacteria;Firmicutes;Bacilli;Lactobacillales;Lactobacillaceae;Lactobacillus	0.380309	0.657082	0.73963
Bacteria;Firmicutes;Clostridia;Clostridiales;Lachnospiraceae;Dorea	0.327674	0.815599	0.853711
Bacteria;Bacteroidetes;Bacteroidia;Bacteroidales;Porphyromonadaceae;unkn. Porphyromonadaceae(f)	0.274205	0.778078	0.83793
Bacteria;Bacteroidetes;Bacteroidia;Bacteroidales;Prevotellaceae;Prevotella	0.243336	0.829261	0.863974
Bacteria;Bacteroidetes;Bacteroidia;Bacteroidales;Odoribacteraceae;Butyricimonas	0.235249	0.879516	0.895507
Bacteria;Firmicutes;Tissierellia;Tissierellales;unkn. Tissierellales(o);unkn. Tissierellales(o)	0.164057	0.86987	0.88973
Bacteria;Firmicutes;Clostridia;Clostridiales;unkn. Clostridiales(o);Intestinimonas	0.147738	0.907332	0.919649
Bacteria;Firmicutes;Clostridia;Clostridiales;Oscillospiraceae;Oscillibacter	0.0603438	0.963984	0.963984
Bacteria;Firmicutes;Bacilli;Lactobacillales;unkn. Lactobacillales(o);unkn. Lactobacillales(o)	0.0407899	0.949027	0.953283
