# Supplementary material for: 16S rRNA gene sequencing of rectal swab in patients affected by COVID-19
Source: PLoS One. 2021 Feb 17;16(2):e0247041. doi: 10.1371/journal.pone.0247041 (PMC7888592; doi:10.1371/journal.pone.0247041)
Supplement: S8 Table — (XLSX) [file pone.0247041.s008.xlsx]

## Sheet: UP&DOWN
	UP	i-COVID19 vs CTRL used as reference				DOWN	i-COVID19 vs CTRL used as reference
OTUs	logFC.deseq2	P-value	FDR		OTUs	logFC.deseq2	P-value	FDR
Bacteria;Firmicutes;Bacilli;Lactobacillales;Enterococcaceae;unkn. Enterococcaceae(f)	30	1.0312e-31	8.14651e-30		Bacteria;Firmicutes;Clostridia;Clostridiales;Ruminococcaceae;Faecalibacterium	-30	1.61257e-35	2.54786e-33
Bacteria;Actinobacteria;Actinobacteria;Micrococcales;Micrococcaceae;Arthrobacter	25.7502	2.01579e-25	7.96239e-24		Bacteria;Actinobacteria;Coriobacteriia;Coriobacteriales;Coriobacteriaceae;Collinsella	-28.28	6.15425e-26	3.24124e-24
Bacteria;Firmicutes;Negativicutes;Veillonellales;Veillonellaceae;Negativicoccus	24.7427	2.37436e-21	7.50299e-20		Bacteria;Firmicutes;Clostridia;Clostridiales;unkn. Clostridiales(o);Fenollaria	-27.5137	8.54219e-21	2.24944e-19
Bacteria;Actinobacteria;Actinobacteria;Micrococcales;Dermabacteraceae;unkn. Dermabacteraceae(f)	24.6176	2.61444e-16	4.13081e-15		Bacteria;Synergistetes;Synergistia;Synergistales;Synergistaceae;Pyramidobacter	-23.3826	3.18251e-18	7.18338e-17
Bacteria;Firmicutes;Bacilli;Lactobacillales;Enterococcaceae;Vagococcus	24.5659	3.33449e-17	5.89581e-16		Bacteria;Actinobacteria;Actinobacteria;Actinomycetales;Actinomycetaceae;Actinotignum	-23.0356	3.05626e-14	4.20683e-13
Bacteria;Actinobacteria;Coriobacteriia;Eggerthellales;Eggerthellaceae;Slackia	23.4716	3.35837e-17	5.89581e-16		Bacteria;Firmicutes;Clostridia;Clostridiales;Ruminococcaceae;Subdoligranulum	-23.0184	3.19506e-14	4.20683e-13
Bacteria;Actinobacteria;Actinobacteria;Micrococcales;unkn. Micrococcales(o);unkn. Micrococcales(o)	11.6687	4.61729e-10	4.55958e-09		Bacteria;Bacteroidetes;Bacteroidia;Bacteroidales;Prevotellaceae;Metaprevotella	-22.6982	7.20534e-14	8.75726e-13
Bacteria;Actinobacteria;Actinobacteria;Micrococcales;Micrococcaceae;Micrococcus	10.416	3.0666e-05	0.000173044		Bacteria;Firmicutes;Clostridia;Clostridiales;Lachnospiraceae;Anaerobium	-22.4512	1.33973e-13	1.51198e-12
Bacteria;Actinobacteria;Actinobacteria;Corynebacteriales;Nocardiaceae;Rhodococcus	10.2489	4.9408e-07	3.71737e-06		Bacteria;Bacteroidetes;Bacteroidia;Bacteroidales;Porphyromonadaceae;Coprobacter	-22.1623	2.74676e-13	2.89325e-12
Bacteria;Proteobacteria;Alphaproteobacteria;unkn. Alphaproteobacteria(c);unkn. Alphaproteobacteria(c);unkn. Alphaproteobacteria(c)	10.1662	1.8043e-07	1.4254e-06		Bacteria;Firmicutes;Clostridia;Clostridiales;unkn. Clostridiales(o);Flavonifractor	-9.97239	3.39718e-08	2.82503e-07
Bacteria;Actinobacteria;Actinobacteria;Micrococcales;Micrococcaceae;Kocuria	9.50072	7.46821e-07	5.36353e-06		Bacteria;Proteobacteria;Deltaproteobacteria;Desulfovibrionales;Desulfovibrionaceae;Desulfovibrio	-9.34024	5.03976e-05	0.000265427
Bacteria;Bacteroidetes;Flavobacteriia;Flavobacteriales;Flavobacteriaceae;unkn. Flavobacteriaceae(f)	9.45901	8.15336e-05	0.000415559		Bacteria;Firmicutes;Clostridia;Clostridiales;Lachnospiraceae;Eisenbergiella	-8.18705	0.000144276	0.000670459
Bacteria;Actinobacteria;Actinobacteria;Streptomycetales;Streptomycetaceae;Streptomyces	9.42541	4.02755e-06	2.64542e-05		Bacteria;Actinobacteria;Coriobacteriia;unkn. Coriobacteriia(c);unkn. Coriobacteriia(c);unkn. Coriobacteriia(c)	-7.76577	9.03974e-07	6.20991e-06
Bacteria;Firmicutes;Erysipelotrichia;Erysipelotrichales;unkn. Erysipelotrichales(o);unkn. Erysipelotrichales(o)	9.34204	0.00122114	0.00470587		Bacteria;Actinobacteria;Coriobacteriia;Coriobacteriales;Coriobacteriaceae;unkn. Coriobacteriaceae(f)	-7.73353	0.000301909	0.00132505
Bacteria;Actinobacteria;unkn. Actinobacteria(p);unkn. Actinobacteria(p);unkn. Actinobacteria(p);unkn. Actinobacteria(p)	9.31276	2.87508e-08	2.52368e-07		Bacteria;Bacteroidetes;Bacteroidia;Bacteroidales;Rikenellaceae;unkn. Rikenellaceae(f)	-7.12558	4.77008e-05	0.000259887
Bacteria;Tenericutes;Mollicutes;Acholeplasmatales;Acholeplasmataceae;Candidatus Phytoplasma	9.15172	5.47968e-09	5.09288e-08		Bacteria;Firmicutes;Clostridia;Clostridiales;Lachnospiraceae;Faecalicatena	-7.00675	0.00023702	0.00106998
Bacteria;Actinobacteria;Actinobacteria;Corynebacteriales;Mycobacteriaceae;Mycobacterium	8.83957	0.00159468	0.00585951		Bacteria;Firmicutes;Clostridia;Clostridiales;Ruminococcaceae;Anaerotruncus	-6.98702	0.00273139	0.00892473
Bacteria;Proteobacteria;Betaproteobacteria;Burkholderiales;Sutterellaceae;unkn. Sutterellaceae(f)	8.60152	0.0042554	0.0126859		Bacteria;Firmicutes;Clostridia;Clostridiales;Lachnospiraceae;Fusicatenibacter	-6.88607	0.00282428	0.00892473
Bacteria;Firmicutes;Clostridia;Clostridiales;Clostridiales Family XIII. Incertae Sedis;Mogibacterium	8.5559	0.000741321	0.0030508		Bacteria;Firmicutes;Clostridia;Clostridiales;Ruminococcaceae;Caproiciproducens	-6.31342	0.00751307	0.0204667
Bacteria;Proteobacteria;Alphaproteobacteria;Rhizobiales;unkn. Rhizobiales(o);unkn. Rhizobiales(o)	8.49267	4.1858e-06	2.64542e-05		Bacteria;Firmicutes;Clostridia;Clostridiales;Peptococcaceae;Peptococcus	-6.1726	0.000805402	0.00318134
Bacteria;Firmicutes;Erysipelotrichia;unkn. Erysipelotrichia(c);unkn. Erysipelotrichia(c);unkn. Erysipelotrichia(c)	8.3613	0.000753044	0.0030508		Bacteria;Firmicutes;Clostridia;Clostridiales;unkn. Clostridiales(o);Pseudoflavonifractor	-6.11159	0.00274641	0.00892473
Bacteria;Firmicutes;Negativicutes;Veillonellales;unkn. Veillonellales(o);unkn. Veillonellales(o)	8.15371	9.99852e-05	0.000493677		Bacteria;Firmicutes;Bacilli;Lactobacillales;Carnobacteriaceae;Granulicatella	-6.01357	0.000358796	0.00153216
Bacteria;Firmicutes;Clostridia;Clostridiales;Ruminococcaceae;Angelakisella	8.00112	0.00790302	0.0208113		Bacteria;Firmicutes;Clostridia;Clostridiales;Lachnospiraceae;Robinsoniella	-5.99128	0.00194435	0.00698199
Bacteria;Firmicutes;Clostridia;Clostridiales;unkn. Clostridiales(o);Howardella	7.88307	0.008889	0.0226526		Bacteria;Tenericutes;Mollicutes;Mycoplasmatales;Mycoplasmataceae;Mycoplasma	-5.78785	0.00259829	0.00892473
Bacteria;Firmicutes;Clostridia;Clostridiales;Clostridiaceae;Fonticella	7.59593	0.0113782	0.0280899		Bacteria;Firmicutes;Bacilli;Lactobacillales;Leuconostocaceae;Leuconostoc	-5.72486	2.47466e-05	0.000150383
Bacteria;Proteobacteria;Gammaproteobacteria;Pasteurellales;Pasteurellaceae;Haemophilus	7.28001	0.0152904	0.036058		Bacteria;Firmicutes;Clostridia;Clostridiales;Ruminococcaceae;Acetivibrio	-5.66963	0.0034772	0.0107725
Bacteria;Firmicutes;Clostridia;Clostridiales;Clostridiales Family XIII. Incertae Sedis;Ihubacter	7.19687	0.0171407	0.0392496		Bacteria;Proteobacteria;Gammaproteobacteria;Vibrionales;Vibrionaceae;Vibrio	-5.65786	0.000116157	0.000556148
Bacteria;Actinobacteria;Actinobacteria;Micrococcales;Brevibacteriaceae;Brevibacterium	7.14845	2.6682e-05	0.000156139		Bacteria;Proteobacteria;Gammaproteobacteria;Enterobacterales;Enterobacteriaceae;Salmonella	-5.14203	0.0151697	0.036058
Bacteria;Firmicutes;Bacilli;Lactobacillales;Enterococcaceae;Enterococcus	4.67536	0.00486764	0.0141619		Bacteria;Firmicutes;Clostridia;Clostridiales;Clostridiales Family XIII. Incertae Sedis;unkn. Clostridiales Family XIII. Incertae Sedis(f)	-5.28457	0.00276847	0.00892473
Bacteria;Actinobacteria;Actinobacteria;Corynebacteriales;Corynebacteriaceae;Corynebacterium	4.48838	0.00377226	0.0114619		Bacteria;Firmicutes;Clostridia;Clostridiales;Lachnospiraceae;Oribacterium	-5.09089	0.00969009	0.0243021
Bacteria;Firmicutes;Bacilli;Lactobacillales;Aerococcaceae;Facklamia	4.45451	0.0209319	0.0459338		Bacteria;Firmicutes;Clostridia;Clostridiales;Christensenellaceae;unkn. Christensenellaceae(f)	-4.94859	0.0193214	0.0436112
Bacteria;Proteobacteria;Betaproteobacteria;Burkholderiales;unkn. Burkholderiales(o);unkn. Burkholderiales(o)	4.04826	0.0058051	0.0160913		Bacteria;Proteobacteria;Gammaproteobacteria;Enterobacterales;Enterobacteriaceae;Citrobacter	-4.77891	0.00131389	0.00494273
Bacteria;Actinobacteria;Actinobacteria;Corynebacteriales;unkn. Corynebacteriales(o);unkn. Corynebacteriales(o)	3.88596	0.0137129	0.0333329		Bacteria;Firmicutes;Clostridia;Clostridiales;Ruminococcaceae;unkn. Ruminococcaceae(f)	-3.69411	0.00862647	0.022344
Bacteria;Firmicutes;Negativicutes;unkn. Negativicutes(c);unkn. Negativicutes(c);unkn. Negativicutes(c)	3.52028	0.00266006	0.00892473		Bacteria;Firmicutes;Clostridia;Clostridiales;Ruminococcaceae;Oscillospira	-5.49799	0.0357223	0.0752551
Bacteria;Firmicutes;Bacilli;Bacillales;Paenibacillaceae;Paenibacillus	2.99683	0.00780264	0.0208113		Bacteria;Firmicutes;Tissierellia;Tissierellales;Peptoniphilaceae;Murdochiella	-5.49671	0.0555429	0.111086
Bacteria;Actinobacteria;Actinobacteria;unkn. Actinobacteria(c);unkn. Actinobacteria(c);unkn. Actinobacteria(c)	2.92427	0.0207392	0.0459338		Bacteria;Firmicutes;Clostridia;Clostridiales;Lachnospiraceae;Lachnospira	-5.23578	0.0472379	0.0969298
Bacteria;Firmicutes;Bacilli;unkn. Bacilli(c);unkn. Bacilli(c);unkn. Bacilli(c)	2.20742	0.00492978	0.0141619		Bacteria;Firmicutes;Clostridia;Clostridiales;Ruminococcaceae;Saccharofermentans	-5.15957	0.079607	0.146255
Bacteria;Firmicutes;Bacilli;Bacillales;Bacillaceae;Bacillus	1.8844	0.0165133	0.0383691		Bacteria;Actinobacteria;Actinobacteria;Actinomycetales;Actinomycetaceae;Arcanobacterium	-5.01141	0.0968998	0.175979
Bacteria;Proteobacteria;Deltaproteobacteria;Desulfovibrionales;Desulfovibrionaceae;Bilophila	2.83472	0.153255	0.252232		Bacteria;Firmicutes;Clostridia;Clostridiales;Oscillospiraceae;Marseillibacter	-4.77241	0.0681889	0.134673
Bacteria;Actinobacteria;Actinobacteria;Micrococcales;Microbacteriaceae;Microbacterium	2.7463	0.0272306	0.0581411		Bacteria;Firmicutes;Tissierellia;unkn. Tissierellia(c);unkn. Tissierellia(c);Ezakiella	-4.6674	0.101064	0.181455
Bacteria;Firmicutes;Erysipelotrichia;Erysipelotrichales;Erysipelotrichaceae;unkn. Erysipelotrichaceae(f)	2.34895	0.158307	0.25786		Bacteria;Proteobacteria;Gammaproteobacteria;Alteromonadales;Moritellaceae;Moritella	-4.6248	0.0730478	0.140751
Bacteria;Firmicutes;Negativicutes;Acidaminococcales;Acidaminococcaceae;Acidaminococcus	2.29927	0.430317	0.571345		Bacteria;Firmicutes;Bacilli;Bacillales;unkn. Bacillales(o);Gemella	-4.22975	0.0704684	0.137457
Bacteria;Actinobacteria;Coriobacteriia;Coriobacteriales;Coriobacteriaceae;Senegalimassilia	2.16435	0.325252	0.458838		Bacteria;Nitrospirae;Nitrospira;Nitrospirales;Nitrospiraceae;Leptospirillum	-3.98583	0.187047	0.301566
Bacteria;Proteobacteria;Betaproteobacteria;Burkholderiales;Sutterellaceae;Parasutterella	1.87751	0.519609	0.648719		Bacteria;Synergistetes;Synergistia;Synergistales;unkn. Synergistales(o);unkn. Synergistales(o)	-3.8955	0.197278	0.314848
Bacteria;Fusobacteria;Fusobacteriia;Fusobacteriales;Fusobacteriaceae;Fusobacterium	1.80807	0.381304	0.528475		Bacteria;Actinobacteria;Actinobacteria;Actinomycetales;unkn. Actinomycetales(o);unkn. Actinomycetales(o)	-3.61727	0.117448	0.206187
Bacteria;Actinobacteria;Actinobacteria;Corynebacteriales;unkn. Corynebacteriales(o);Lawsonella	1.76455	0.44441	0.578728		Bacteria;Firmicutes;Clostridia;Clostridiales;Clostridiales Family XII. Incertae Sedis;Fusibacter	-3.57219	0.237253	0.366494
Bacteria;Firmicutes;Negativicutes;Acidaminococcales;Acidaminococcaceae;Succiniclasticum	1.47107	0.634964	0.748689		Bacteria;Firmicutes;Tissierellia;Tissierellales;Peptoniphilaceae;Parvimonas	-3.51475	0.0776659	0.145067
Bacteria;Firmicutes;Erysipelotrichia;Erysipelotrichales;Erysipelotrichaceae;Holdemanella	1.47107	0.634964	0.748689		Bacteria;Firmicutes;Clostridia;Clostridiales;Clostridiaceae;Hungatella	-3.43908	0.0258458	0.0559401
Bacteria;Firmicutes;Tissierellia;Tissierellales;Peptoniphilaceae;Anaerococcus	1.3384	0.31775	0.452292		Bacteria;Firmicutes;Erysipelotrichia;Erysipelotrichales;Erysipelotrichaceae;Solobacterium	-3.31925	0.272297	0.402084
Bacteria;Bacteroidetes;Bacteroidia;Bacteroidales;Porphyromonadaceae;unkn. Porphyromonadaceae(f)	1.24008	0.306451	0.440176		Bacteria;Firmicutes;Clostridia;Clostridiales;Clostridiaceae;Butyricicoccus	-3.23294	0.0780421	0.145067
Bacteria;Firmicutes;Bacilli;Lactobacillales;Streptococcaceae;unkn. Streptococcaceae(f)	1.18138	0.303443	0.439854		Bacteria;Actinobacteria;Coriobacteriia;Eggerthellales;Eggerthellaceae;Gordonibacter	-3.12299	0.242316	0.368133
Bacteria;Proteobacteria;unkn. Proteobacteria(p);unkn. Proteobacteria(p);unkn. Proteobacteria(p);unkn. Proteobacteria(p)	1.13309	0.137435	0.232461		Bacteria;Firmicutes;Clostridia;Clostridiales;Lachnospiraceae;Anaerostipes	-2.96274	0.0763724	0.145067
Bacteria;Firmicutes;Bacilli;Bacillales;Bacillaceae;unkn. Bacillaceae(f)	1.12838	0.212206	0.335286		Bacteria;Firmicutes;Clostridia;Clostridiales;Clostridiaceae;unkn. Clostridiaceae(f)	-2.93811	0.00574456	0.0160913
Bacteria;Proteobacteria;Gammaproteobacteria;Enterobacterales;Enterobacteriaceae;Enterobacter	0.918304	0.434841	0.572541		Bacteria;Firmicutes;Tissierellia;unkn. Tissierellia(c);unkn. Tissierellia(c);Kallipyga	-2.67068	0.377701	0.528113
Bacteria;Proteobacteria;Gammaproteobacteria;Enterobacterales;Enterobacteriaceae;Escherichia	0.914894	0.521438	0.648719		Bacteria;Proteobacteria;Gammaproteobacteria;Pseudomonadales;Pseudomonadaceae;unkn. Pseudomonadaceae(f)	-2.62971	0.138299	0.232461
Bacteria;Firmicutes;Clostridia;Thermoanaerobacterales;Thermodesulfobiaceae;Coprothermobacter	0.901907	0.5362	0.656741		Bacteria;Bacteroidetes;Bacteroidia;Bacteroidales;Odoribacteraceae;Butyricimonas	-2.6285	0.110803	0.196706
Bacteria;Firmicutes;Tissierellia;Tissierellales;Peptoniphilaceae;Finegoldia	0.882124	0.527274	0.650853		Bacteria;Firmicutes;Clostridia;Clostridiales;Ruminococcaceae;Gemmiger	-2.54135	0.238917	0.366494
Bacteria;Actinobacteria;Actinobacteria;Bifidobacteriales;Bifidobacteriaceae;Bifidobacterium	0.775728	0.70345	0.803659		Bacteria;Bacteroidetes;Bacteroidia;Bacteroidales;Porphyromonadaceae;Barnesiella	-2.515	0.406324	0.558254
Bacteria;Firmicutes;unkn. Firmicutes(p);unkn. Firmicutes(p);unkn. Firmicutes(p);unkn. Firmicutes(p)	0.754479	0.424461	0.568346		Bacteria;Proteobacteria;Gammaproteobacteria;Enterobacterales;Erwiniaceae;Erwinia	-2.38149	0.416207	0.566903
Bacteria;Firmicutes;Clostridia;Clostridiales;Ruminococcaceae;Fastidiosipila	0.63435	0.83754	0.918967		Bacteria;Firmicutes;Clostridia;Clostridiales;Ruminococcaceae;Ruminiclostridium	-2.30188	0.0552038	0.111086
Bacteria;Firmicutes;Tissierellia;Tissierellales;Peptoniphilaceae;Peptoniphilus	0.535811	0.707017	0.803659		Bacteria;Bacteroidetes;Bacteroidia;Bacteroidales;unkn. Bacteroidales(o);unkn. Bacteroidales(o)	-2.26619	0.0388159	0.0806963
Bacteria;Firmicutes;Clostridia;Clostridiales;Christensenellaceae;Christensenella	0.508782	0.799513	0.889474		Bacteria;Actinobacteria;Coriobacteriia;Eggerthellales;Eggerthellaceae;Eggerthella	-2.24583	0.136134	0.232461
Bacteria;Bacteroidetes;Bacteroidia;Bacteroidales;Bacteroidaceae;Bacteroides	0.420478	0.751772	0.848429		Bacteria;Firmicutes;Clostridia;Clostridiales;Ruminococcaceae;Negativibacillus	-2.01571	0.50641	0.640103
Bacteria;Firmicutes;Clostridia;Clostridiales;Oscillospiraceae;Oscillibacter	0.307548	0.858025	0.922231		Bacteria;Firmicutes;Clostridia;Clostridiales;Lachnospiraceae;Tyzzerella	-1.84252	0.137105	0.232461
Bacteria;Spirochaetes;Spirochaetia;Spirochaetales;Spirochaetaceae;Treponema	0.30221	0.922022	0.968407		Bacteria;Bacteroidetes;Cytophagia;Cytophagales;unkn. Cytophagales(o);unkn. Cytophagales(o)	-1.63963	0.47139	0.600781
Bacteria;Firmicutes;Clostridia;Clostridiales;Clostridiaceae;Clostridium	0.258706	0.80503	0.889474		Bacteria;Firmicutes;Clostridia;Clostridiales;Ruminococcaceae;Ruminococcus	-1.5925	0.251647	0.37867
Bacteria;Proteobacteria;Gammaproteobacteria;Pseudomonadales;Pseudomonadaceae;Pseudomonas	0.218804	0.854065	0.922231		Bacteria;Bacteroidetes;Bacteroidia;Bacteroidales;Prevotellaceae;Prevotella	-1.49567	0.238084	0.366494
Bacteria;Bacteroidetes;unkn. Bacteroidetes(p);unkn. Bacteroidetes(p);unkn. Bacteroidetes(p);unkn. Bacteroidetes(p)	0.201234	0.849859	0.922231		Bacteria;Actinobacteria;Actinobacteria;Micromonosporales;Micromonosporaceae;Actinocatenispora	-1.4905	0.624052	0.746972
Bacteria;Bacteroidetes;Bacteroidia;Bacteroidales;Porphyromonadaceae;Porphyromonas	0.145816	0.932447	0.968407		Bacteria;Firmicutes;Clostridia;Clostridiales;unkn. Clostridiales(o);Intestinimonas	-1.4819	0.260085	0.387674
Bacteria;Proteobacteria;Gammaproteobacteria;Aeromonadales;Aeromonadaceae;Aeromonas	0.125186	0.889391	0.943113		Bacteria;Firmicutes;Clostridia;Clostridiales;Lachnospiraceae;Lachnoclostridium	-1.32722	0.283531	0.414795
Bacteria;Firmicutes;Negativicutes;Veillonellales;Veillonellaceae;unkn. Veillonellaceae(f)	0.0978785	0.937761	0.968407		Bacteria;Firmicutes;Tissierellia;Tissierellales;Peptoniphilaceae;unkn. Peptoniphilaceae(f)	-1.26472	0.420937	0.568346
Bacteria;Bacteroidetes;Bacteroidia;unkn. Bacteroidia(c);unkn. Bacteroidia(c);unkn. Bacteroidia(c)	0.0374426	0.973067	0.9919		Bacteria;Firmicutes;unkn. Firmicutes(p);unkn. Firmicutes(p);unkn. Firmicutes(p);Ndongobacter	-1.25594	0.680043	0.795902
Bacteria;Firmicutes;Clostridia;Clostridiales;Oscillospiraceae;unkn. Oscillospiraceae(f)	0.0203013	0.98864	0.994937		Bacteria;Proteobacteria;Gammaproteobacteria;Enterobacterales;Hafniaceae;Edwardsiella	-1.22517	0.687524	0.798741
Bacteria;unkn. Bacteria(d);unkn. Bacteria(d);unkn. Bacteria(d);unkn. Bacteria(d);unkn. Bacteria(d)	0.0103249	0.98793	0.994937		Bacteria;Firmicutes;Clostridia;Clostridiales;unkn. Clostridiales(o);unkn. Clostridiales(o)	-1.14758	0.152762	0.252232
					Bacteria;Bacteroidetes;Bacteroidia;Bacteroidales;Rikenellaceae;Alistipes	-1.12404	0.471499	0.600781
					Bacteria;Firmicutes;Tissierellia;Tissierellales;unkn. Tissierellales(o);unkn. Tissierellales(o)	-1.03176	0.446866	0.578728
					Bacteria;Firmicutes;Clostridia;Clostridiales;Lachnospiraceae;Coprococcus	-0.954657	0.621475	0.746972
					Bacteria;Firmicutes;Negativicutes;Veillonellales;Veillonellaceae;Dialister	-0.647843	0.693746	0.800087
					Bacteria;Firmicutes;Bacilli;Lactobacillales;Streptococcaceae;Streptococcus	-0.585753	0.603642	0.733658
					Bacteria;Firmicutes;Tissierellia;unkn. Tissierellia(c);unkn. Tissierellia(c);unkn. Tissierellia(c)	-0.342326	0.781083	0.875256
					Bacteria;Bacteroidetes;Bacteroidia;Bacteroidales;Bacteroidaceae;unkn. Bacteroidaceae(f)	-0.176373	0.887717	0.943113
					Bacteria;Actinobacteria;Actinobacteria;Corynebacteriales;Corynebacteriaceae;unkn. Corynebacteriaceae(f)	-0.148734	0.927104	0.968407
					Bacteria;Firmicutes;Clostridia;Clostridiales;Lachnospiraceae;unkn. Lachnospiraceae(f)	-0.0670213	0.966446	0.991549
					Bacteria;Firmicutes;Clostridia;unkn. Clostridia(c);unkn. Clostridia(c);unkn. Clostridia(c)	-0.00193301	0.997974	0.997974
