# Supplementary material for: 16S rRNA gene sequencing of rectal swab in patients affected by COVID-19
Source: PLoS One. 2021 Feb 17;16(2):e0247041. doi: 10.1371/journal.pone.0247041 (PMC7888592; doi:10.1371/journal.pone.0247041)
Supplement: S9 Table — (XLSX) [file pone.0247041.s009.xlsx]

## Sheet: UP&DOWN
	UP	i-COVID19 vs w-COVID19 used as reference				DOWN	i-COVID19 vs w-COVID19 used as reference
OTUs	logFC.deseq2	P-value	FDR		OTUs	logFC.deseq2	P-value	FDR
Bacteria;Actinobacteria;Actinobacteria;Micrococcales;Micrococcaceae;Arthrobacter	26.3885	3.44736e-27	1.88456e-25		Bacteria;Firmicutes;Clostridia;Clostridiales;unkn. Clostridiales(o);Fenollaria	-28.858	1.65208e-29	1.35471e-27
Bacteria;Actinobacteria;Actinobacteria;Micrococcales;Micrococcaceae;unkn. Micrococcaceae(f)	25.7843	9.90621e-30	1.35471e-27		Bacteria;Bacteroidetes;Bacteroidia;Bacteroidales;Prevotellaceae;Metaprevotella	-26.0814	1.57204e-17	3.22269e-16
Bacteria;Actinobacteria;Coriobacteriia;Eggerthellales;Eggerthellaceae;Slackia	25.6143	2.87023e-21	9.41434e-20		Bacteria;Proteobacteria;Gammaproteobacteria;Oceanospirillales;Alcanivoracaceae;Alcanivorax	-24.0017	1.86541e-19	5.09879e-18
Bacteria;Firmicutes;Erysipelotrichia;Erysipelotrichales;Erysipelotrichaceae;unkn. Erysipelotrichaceae(f)	25.4295	9.65472e-25	3.95844e-23		Bacteria;Proteobacteria;Betaproteobacteria;Burkholderiales;Sutterellaceae;Sutterella	-23.9697	1.06173e-16	1.74123e-15
Bacteria;Firmicutes;Bacilli;Lactobacillales;Enterococcaceae;Vagococcus	24.6455	7.18911e-18	1.68431e-16		Bacteria;Firmicutes;Bacilli;Lactobacillales;Aerococcaceae;Aerococcus	-23.5685	6.59637e-17	1.20201e-15
Bacteria;Actinobacteria;Actinobacteria;Micrococcales;Microbacteriaceae;Microbacterium	12.3095	7.28207e-10	7.96173e-09		Bacteria;Firmicutes;Clostridia;Clostridiales;Clostridiales Family XIII. Incertae Sedis;Ileibacterium	-23.5001	2.58209e-15	3.52885e-14
Bacteria;Actinobacteria;Actinobacteria;Micrococcales;Microbacteriaceae;unkn. Microbacteriaceae(f)	11.3803	3.37297e-07	2.5144e-06		Bacteria;Firmicutes;Tissierellia;Tissierellales;Peptoniphilaceae;Murdochiella	-23.2838	7.4741e-16	1.11432e-14
Bacteria;Proteobacteria;Betaproteobacteria;Burkholderiales;unkn. Burkholderiales(o);unkn. Burkholderiales(o)	11.1312	1.96664e-07	1.69752e-06		Bacteria;Firmicutes;Erysipelotrichia;Erysipelotrichales;Erysipelotrichaceae;Coprobacillus	-21.7062	1.42563e-12	1.79848e-11
Bacteria;Firmicutes;Bacilli;Bacillales;Paenibacillaceae;Paenibacillus	11.0995	2.91767e-09	2.99061e-08		Bacteria;Firmicutes;Tissierellia;unkn. Tissierellia(c);unkn. Tissierellia(c);Kallipyga	-21.5934	1.87008e-12	2.19066e-11
Bacteria;Actinobacteria;Actinobacteria;Micrococcales;Micrococcaceae;Micrococcus	10.6015	1.97319e-05	0.000107868		Bacteria;Firmicutes;Clostridia;Clostridiales;Ruminococcaceae;Faecalibacterium	-11.9213	9.50236e-09	9.16698e-08
Bacteria;Proteobacteria;Alphaproteobacteria;unkn. Alphaproteobacteria(c);unkn. Alphaproteobacteria(c);unkn. Alphaproteobacteria(c)	10.4101	2.36059e-07	1.84351e-06		Bacteria;Actinobacteria;Coriobacteriia;Coriobacteriales;Coriobacteriaceae;Collinsella	-10.7724	2.08785e-07	1.71204e-06
Bacteria;Actinobacteria;Actinobacteria;Corynebacteriales;Nocardiaceae;Rhodococcus	10.3825	7.68676e-07	5.481e-06		Bacteria;Firmicutes;Clostridia;Clostridiales;unkn. Clostridiales(o);Flavonifractor	-9.03181	1.64811e-06	1.09571e-05
Bacteria;Actinobacteria;Actinobacteria;Corynebacteriales;Corynebacteriaceae;unkn. Corynebacteriaceae(f)	9.67754	4.4852e-05	0.000222901		Bacteria;Firmicutes;Clostridia;Clostridiales;Peptostreptococcaceae;unkn. Peptostreptococcaceae(f)	-8.88883	6.18763e-06	3.75841e-05
Bacteria;Firmicutes;Erysipelotrichia;Erysipelotrichales;unkn. Erysipelotrichales(o);unkn. Erysipelotrichales(o)	9.6365	0.000745386	0.00305466		Bacteria;Proteobacteria;Gammaproteobacteria;Enterobacterales;Enterobacteriaceae;Salmonella	-8.11614	0.000162463	0.00074011
Bacteria;Actinobacteria;Actinobacteria;Micrococcales;Micrococcaceae;Kocuria	9.61462	1.67029e-06	1.09571e-05		Bacteria;Firmicutes;Negativicutes;Acidaminococcales;Acidaminococcaceae;unkn. Acidaminococcaceae(f)	-7.65294	0.000121156	0.000584398
Bacteria;Actinobacteria;Actinobacteria;Streptomycetales;Streptomycetaceae;Streptomyces	9.56738	7.97144e-06	4.66899e-05		Bacteria;Proteobacteria;Gammaproteobacteria;Vibrionales;Vibrionaceae;Vibrio	-7.55601	2.73991e-06	1.72825e-05
Bacteria;Tenericutes;Mollicutes;Acholeplasmatales;Acholeplasmataceae;Candidatus Phytoplasma	9.41225	1.09126e-07	9.94258e-07		Bacteria;Firmicutes;Clostridia;Clostridiales;Lachnospiraceae;Lachnospira	-7.23465	0.00211485	0.00770744
Bacteria;Bacteroidetes;Flavobacteriia;Flavobacteriales;Flavobacteriaceae;unkn. Flavobacteriaceae(f)	9.17905	0.000182715	0.000809873		Bacteria;Actinobacteria;Coriobacteriia;unkn. Coriobacteriia(c);unkn. Coriobacteriia(c);unkn. Coriobacteriia(c)	-7.15923	3.88708e-05	0.000199213
Bacteria;Actinobacteria;Actinobacteria;Corynebacteriales;Mycobacteriaceae;Mycobacterium	8.92357	0.00169039	0.00630054		Bacteria;Actinobacteria;Coriobacteriia;Coriobacteriales;Atopobiaceae;Olsenella	-6.90072	0.00296582	0.0100455
Bacteria;Firmicutes;Erysipelotrichia;unkn. Erysipelotrichia(c);unkn. Erysipelotrichia(c);unkn. Erysipelotrichia(c)	8.72588	0.000763664	0.00305466		Bacteria;Firmicutes;Clostridia;Clostridiales;Ruminococcaceae;Subdoligranulum	-6.89494	0.00524275	0.0165348
Bacteria;Proteobacteria;Alphaproteobacteria;Rhizobiales;unkn. Rhizobiales(o);unkn. Rhizobiales(o)	8.71871	1.42449e-05	8.05575e-05		Bacteria;Bacteroidetes;Bacteroidia;Bacteroidales;Porphyromonadaceae;Coprobacter	-6.85164	0.0031632	0.0103753
Bacteria;Proteobacteria;Gammaproteobacteria;Aeromonadales;Aeromonadaceae;Aeromonas	8.25741	2.45797e-05	0.000130035		Bacteria;Firmicutes;Clostridia;Clostridiales;Clostridiales Family XIII. Incertae Sedis;unkn. Clostridiales Family XIII. Incertae Sedis(f)	-6.61946	0.00139559	0.0053227
Bacteria;Firmicutes;Clostridia;Clostridiales;Clostridiales Family XIII. Incertae Sedis;Mogibacterium	8.20963	0.00218893	0.00780399		Bacteria;Proteobacteria;Deltaproteobacteria;unkn. Deltaproteobacteria(c);unkn. Deltaproteobacteria(c);unkn. Deltaproteobacteria(c)	-6.55109	0.000161846	0.00074011
Bacteria;Firmicutes;Clostridia;Clostridiales;unkn. Clostridiales(o);Howardella	7.95214	0.00875468	0.0256387		Bacteria;Firmicutes;Negativicutes;Acidaminococcales;unkn. Acidaminococcales(o);unkn. Acidaminococcales(o)	-6.55107	0.00666044	0.020228
Bacteria;Firmicutes;Clostridia;Clostridiales;Clostridiaceae;Fonticella	7.63231	0.0119427	0.0337691		Bacteria;Firmicutes;Bacilli;Lactobacillales;Carnobacteriaceae;Granulicatella	-6.11031	0.00624275	0.0193172
Bacteria;Proteobacteria;Gammaproteobacteria;Pasteurellales;Pasteurellaceae;Haemophilus	7.38682	0.0150576	0.0411574		Bacteria;Proteobacteria;Gammaproteobacteria;Alteromonadales;Moritellaceae;Moritella	-5.98615	0.00126278	0.00493087
Bacteria;Firmicutes;Clostridia;Clostridiales;Clostridiales Family XIII. Incertae Sedis;Ihubacter	7.2669	0.0168276	0.0452414		Bacteria;Firmicutes;Bacilli;Lactobacillales;Streptococcaceae;Lactococcus	-5.81354	0.000677322	0.00284823
Bacteria;Firmicutes;Bacilli;Bacillales;Staphylococcaceae;Staphylococcus	4.62784	0.00055982	0.00241606		Bacteria;Proteobacteria;Gammaproteobacteria;Enterobacterales;Enterobacteriaceae;Citrobacter	-5.62135	0.00703998	0.020992
Bacteria;Actinobacteria;Actinobacteria;Corynebacteriales;Corynebacteriaceae;Corynebacterium	4.48225	0.00300141	0.0100455		Bacteria;Firmicutes;Negativicutes;Selenomonadales;Selenomonadaceae;Selenomonas	-5.35774	0.00287619	0.0100361
Bacteria;Actinobacteria;Actinobacteria;Micrococcales;Brevibacteriaceae;Brevibacterium	4.47981	0.018173	0.0480704		Bacteria;Proteobacteria;Deltaproteobacteria;Desulfovibrionales;Desulfovibrionaceae;Desulfovibrio	-5.00761	0.00404724	0.0130147
Bacteria;Fusobacteria;Fusobacteriia;Fusobacteriales;Fusobacteriaceae;Fusobacterium	3.16381	0.149718	0.288868		Bacteria;Actinobacteria;Coriobacteriia;Coriobacteriales;Coriobacteriaceae;unkn. Coriobacteriaceae(f)	-4.7593	0.0148516	0.0411574
Bacteria;Actinobacteria;Actinobacteria;Corynebacteriales;unkn. Corynebacteriales(o);unkn. Corynebacteriales(o)	3.15188	0.0512631	0.121843		Bacteria;Proteobacteria;Gammaproteobacteria;Enterobacterales;Enterobacteriaceae;Cronobacter	-4.17762	0.0103504	0.0297802
Bacteria;Actinobacteria;Actinobacteria;Micrococcales;unkn. Micrococcales(o);unkn. Micrococcales(o)	2.91174	0.0300157	0.0734712		Bacteria;Firmicutes;Clostridia;Clostridiales;Peptococcaceae;Syntrophobotulus	-6.14984	0.0311561	0.0751412
Bacteria;Firmicutes;Clostridia;Clostridiales;Christensenellaceae;Christensenella	2.65258	0.12345	0.253072		Bacteria;Firmicutes;Clostridia;Clostridiales;Oscillospiraceae;Marseillibacter	-5.85466	0.0226511	0.0571504
Bacteria;Firmicutes;Bacilli;Lactobacillales;Enterococcaceae;unkn. Enterococcaceae(f)	2.56887	0.194213	0.350011		Bacteria;Synergistetes;Synergistia;Synergistales;Synergistaceae;Pacaella	-5.51577	0.0691804	0.159797
Bacteria;Firmicutes;Bacilli;Lactobacillales;Enterococcaceae;Enterococcus	2.51862	0.147934	0.288824		Bacteria;Firmicutes;Clostridia;Clostridiales;Lachnospiraceae;Oribacterium	-5.05682	0.0205079	0.0529412
Bacteria;Actinobacteria;Actinobacteria;unkn. Actinobacteria(c);unkn. Actinobacteria(c);unkn. Actinobacteria(c)	2.19726	0.0740014	0.163149		Bacteria;Bacteroidetes;Bacteroidia;Bacteroidales;Porphyromonadaceae;Barnesiella	-4.57708	0.0728713	0.163149
Bacteria;Actinobacteria;Actinobacteria;Corynebacteriales;unkn. Corynebacteriales(o);Lawsonella	2.14009	0.343159	0.530925		Bacteria;Actinobacteria;Actinobacteria;Micromonosporales;Micromonosporaceae;Actinocatenispora	-4.56365	0.076567	0.165224
Bacteria;Proteobacteria;Betaproteobacteria;Burkholderiales;Sutterellaceae;Parasutterella	1.98713	0.495112	0.693813		Bacteria;Bacteroidetes;Sphingobacteriia;unkn. Sphingobacteriia(c);unkn. Sphingobacteriia(c);unkn. Sphingobacteriia(c)	-4.255	0.074611	0.163149
Bacteria;Firmicutes;Negativicutes;Veillonellales;Veillonellaceae;Negativicoccus	1.80657	0.399394	0.56957		Bacteria;Actinobacteria;Actinobacteria;Actinomycetales;unkn. Actinomycetales(o);unkn. Actinomycetales(o)	-3.98213	0.0910563	0.193938
Bacteria;Firmicutes;Erysipelotrichia;Erysipelotrichales;Erysipelotrichaceae;Holdemanella	1.78226	0.566285	0.755046		Bacteria;Actinobacteria;Coriobacteriia;Eggerthellales;Eggerthellaceae;Eggerthella	-3.86495	0.0292675	0.0727253
Bacteria;Bacteroidetes;Bacteroidia;Bacteroidales;Prevotellaceae;Prevotellamassilia	1.78226	0.566285	0.755046		Bacteria;Proteobacteria;Gammaproteobacteria;Enterobacterales;Enterobacteriaceae;unkn. Enterobacteriaceae(f)	-3.81328	0.02066	0.0529412
Bacteria;Firmicutes;Bacilli;Lactobacillales;Aerococcaceae;Facklamia	1.6689	0.362961	0.5364		Bacteria;Firmicutes;Clostridia;Clostridiales;Lachnospiraceae;Hespellia	-3.61997	0.122668	0.253072
Bacteria;Firmicutes;Bacilli;Bacillales;Bacillaceae;Bacillus	1.65263	0.0743004	0.163149		Bacteria;Firmicutes;Clostridia;Clostridiales;Lachnospiraceae;Anaerobium	-3.56938	0.240795	0.420111
Bacteria;Firmicutes;Clostridia;Clostridiales;Lachnospiraceae;unkn. Lachnospiraceae(f)	1.43713	0.331816	0.528329		Bacteria;Firmicutes;Clostridia;Clostridiales;Ruminococcaceae;Drancourtella	-3.41764	0.261435	0.442014
Bacteria;Proteobacteria;Gammaproteobacteria;Pseudomonadales;Pseudomonadaceae;Pseudomonas	1.39178	0.221404	0.390433		Bacteria;Proteobacteria;Acidithiobacillia;Acidithiobacillales;Acidithiobacillaceae;Acidithiobacillus	-3.34407	0.189093	0.34457
Bacteria;Firmicutes;Clostridia;Clostridiales;Lachnospiraceae;Lachnoclostridium	1.29849	0.250068	0.4272		Bacteria;Proteobacteria;Gammaproteobacteria;Enterobacterales;Enterobacteriaceae;Kluyvera	-3.31347	0.276293	0.462368
Bacteria;Firmicutes;Bacilli;unkn. Bacilli(c);unkn. Bacilli(c);unkn. Bacilli(c)	1.24057	0.165778	0.312239		Bacteria;Actinobacteria;Coriobacteriia;Eggerthellales;Eggerthellaceae;Adlercreutzia	-3.0747	0.312493	0.516347
Bacteria;Firmicutes;Bacilli;Bacillales;Bacillaceae;unkn. Bacillaceae(f)	1.21665	0.167543	0.312239		Bacteria;Firmicutes;Tissierellia;Tissierellales;Peptoniphilaceae;Parvimonas	-2.99713	0.170174	0.313579
Bacteria;Firmicutes;Bacilli;Lactobacillales;Aerococcaceae;Globicatella	1.1846	0.70204	0.859213		Bacteria;Firmicutes;unkn. Firmicutes(p);unkn. Firmicutes(p);unkn. Firmicutes(p);Ndongobacter	-2.93047	0.335807	0.529542
Bacteria;Firmicutes;Clostridia;Clostridiales;Lachnospiraceae;Sellimonas	0.976073	0.752094	0.890795		Bacteria;Firmicutes;Clostridia;Clostridiales;Ruminococcaceae;Oscillospira	-2.90601	0.339869	0.530844
Bacteria;Firmicutes;Negativicutes;Veillonellales;Veillonellaceae;unkn. Veillonellaceae(f)	0.905482	0.347079	0.531972		Bacteria;Firmicutes;Clostridia;Clostridiales;Ruminococcaceae;unkn. Ruminococcaceae(f)	-2.79821	0.0624359	0.146279
Bacteria;Proteobacteria;unkn. Proteobacteria(p);unkn. Proteobacteria(p);unkn. Proteobacteria(p);unkn. Proteobacteria(p)	0.895256	0.327726	0.526932		Bacteria;Proteobacteria;Gammaproteobacteria;Enterobacterales;Enterobacteriaceae;Escherichia	-2.69299	0.109973	0.231225
Bacteria;Actinobacteria;Actinobacteria;Actinomycetales;Actinomycetaceae;Actinomyces	0.759308	0.631974	0.797259		Bacteria;Firmicutes;Clostridia;Clostridiales;Ruminococcaceae;Saccharofermentans	-2.67659	0.379496	0.555196
Bacteria;Bacteroidetes;Bacteroidia;Bacteroidales;Bacteroidaceae;Bacteroides	0.748038	0.643499	0.805601		Bacteria;Proteobacteria;Gammaproteobacteria;Enterobacterales;Enterobacteriaceae;Shigella	-2.18532	0.322811	0.524169
Bacteria;unkn. Bacteria(d);unkn. Bacteria(d);unkn. Bacteria(d);unkn. Bacteria(d);unkn. Bacteria(d)	0.724314	0.356103	0.535788		Bacteria;Firmicutes;Clostridia;Clostridiales;Clostridiaceae;Butyricicoccus	-2.13232	0.24768	0.4272
Bacteria;Firmicutes;Clostridia;Clostridiales;Lachnospiraceae;Tyzzerella	0.637152	0.575422	0.756818		Bacteria;Firmicutes;Clostridia;Clostridiales;Clostridiaceae;unkn. Clostridiaceae(f)	-2.00735	0.126532	0.256188
Bacteria;Actinobacteria;Actinobacteria;Bifidobacteriales;Bifidobacteriaceae;Gardnerella	0.626153	0.838958	0.912197		Bacteria;Proteobacteria;Gammaproteobacteria;Enterobacterales;Erwiniaceae;Pantoea	-2.00266	0.147523	0.288824
Bacteria;Firmicutes;Negativicutes;Acidaminococcales;Acidaminococcaceae;Acidaminococcus	0.61802	0.760435	0.890795		Bacteria;Bacteroidetes;Bacteroidia;Bacteroidales;Prevotellaceae;Prevotella	-1.97766	0.134057	0.268114
Bacteria;Firmicutes;Clostridia;Clostridiales;Ruminococcaceae;Angelakisella	0.613734	0.815942	0.912197		Bacteria;Firmicutes;Negativicutes;Selenomonadales;Selenomonadaceae;unkn. Selenomonadaceae(f)	-1.83607	0.547207	0.74167
Bacteria;Firmicutes;Clostridia;Clostridiales;Lachnospiraceae;Coprococcus	0.558641	0.752085	0.890795		Bacteria;Firmicutes;Clostridia;Clostridiales;Ruminococcaceae;Gemmiger	-1.78906	0.394018	0.566833
Bacteria;Actinobacteria;Actinobacteria;Micrococcales;Microbacteriaceae;Clavibacter	0.552021	0.857732	0.919399		Bacteria;Firmicutes;Bacilli;Lactobacillales;Streptococcaceae;Streptococcus	-1.67098	0.164234	0.312239
Bacteria;Proteobacteria;Betaproteobacteria;Burkholderiales;Sutterellaceae;unkn. Sutterellaceae(f)	0.473027	0.818878	0.912197		Bacteria;Firmicutes;Clostridia;Clostridiales;Lachnospiraceae;Anaerostipes	-1.57656	0.363051	0.5364
Bacteria;Actinobacteria;Coriobacteriia;Coriobacteriales;Coriobacteriaceae;Senegalimassilia	0.44551	0.849559	0.916629		Bacteria;Firmicutes;Tissierellia;unkn. Tissierellia(c);unkn. Tissierellia(c);Ezakiella	-1.47459	0.629109	0.797259
Bacteria;Actinobacteria;Actinobacteria;Micrococcales;Dermabacteraceae;unkn. Dermabacteraceae(f)	0.420044	0.880797	0.930933		Bacteria;Proteobacteria;Gammaproteobacteria;Enterobacterales;unkn. Enterobacterales(o);unkn. Enterobacterales(o)	-1.35275	0.382543	0.555196
Bacteria;Firmicutes;Clostridia;Clostridiales;Oscillospiraceae;Oscillibacter	0.41658	0.797445	0.908202		Bacteria;Firmicutes;Clostridia;Clostridiales;unkn. Clostridiales(o);unkn. Clostridiales(o)	-1.34912	0.199952	0.356436
Bacteria;Firmicutes;Negativicutes;Veillonellales;Veillonellaceae;Dialister	0.342452	0.825292	0.912197		Bacteria;Bacteroidetes;Bacteroidia;Bacteroidales;unkn. Bacteroidales(o);unkn. Bacteroidales(o)	-1.11612	0.351705	0.534071
Bacteria;Actinobacteria;unkn. Actinobacteria(p);unkn. Actinobacteria(p);unkn. Actinobacteria(p);unkn. Actinobacteria(p)	0.305528	0.774317	0.894282		Bacteria;Firmicutes;Clostridia;unkn. Clostridia(c);unkn. Clostridia(c);unkn. Clostridia(c)	-1.09022	0.314846	0.516347
Bacteria;Firmicutes;Negativicutes;Acidaminococcales;Acidaminococcaceae;Succiniclasticum	0.284516	0.926259	0.955387		Bacteria;Bacteroidetes;Bacteroidia;Bacteroidales;Porphyromonadaceae;unkn. Porphyromonadaceae(f)	-1.08215	0.506578	0.693813
Bacteria;Actinobacteria;Coriobacteriia;Coriobacteriales;Atopobiaceae;Atopobium	0.267597	0.86495	0.921116		Bacteria;Bacteroidetes;Bacteroidia;unkn. Bacteroidia(c);unkn. Bacteroidia(c);unkn. Bacteroidia(c)	-0.906672	0.50656	0.693813
Bacteria;Firmicutes;Negativicutes;Selenomonadales;Selenomonadaceae;Mitsuokella	0.172982	0.955098	0.972895		Bacteria;Actinobacteria;Actinobacteria;Bifidobacteriales;Bifidobacteriaceae;Bifidobacterium	-0.897895	0.68156	0.846787
Bacteria;Proteobacteria;Gammaproteobacteria;Enterobacterales;Enterobacteriaceae;Enterobacter	0.0982213	0.942233	0.965789		Bacteria;Firmicutes;Clostridia;Clostridiales;Ruminococcaceae;Ruminiclostridium	-0.862923	0.618671	0.797259
Bacteria;Firmicutes;Tissierellia;Tissierellales;Peptoniphilaceae;Peptoniphilus	0.0665635	0.963106	0.974996		Bacteria;Firmicutes;Clostridia;Clostridiales;Eubacteriaceae;Eubacterium	-0.845025	0.507668	0.693813
Bacteria;Firmicutes;Clostridia;Clostridiales;Lachnospiraceae;Murimonas	0.0472417	0.987723	0.993783		Bacteria;Proteobacteria;Gammaproteobacteria;unkn. Gammaproteobacteria(c);unkn. Gammaproteobacteria(c);unkn. Gammaproteobacteria(c)	-0.803842	0.481564	0.680832
					Bacteria;Firmicutes;Clostridia;Clostridiales;Ruminococcaceae;Ruminococcus	-0.754953	0.602175	0.783784
					Bacteria;Firmicutes;Tissierellia;Tissierellales;unkn. Tissierellales(o);unkn. Tissierellales(o)	-0.706396	0.576843	0.756818
					Bacteria;Bacteroidetes;Bacteroidia;Bacteroidales;Rikenellaceae;Alistipes	-0.603968	0.692352	0.853727
					Bacteria;Firmicutes;Tissierellia;unkn. Tissierellia(c);unkn. Tissierellia(c);unkn. Tissierellia(c)	-0.601502	0.631772	0.797259
					Bacteria;Proteobacteria;Gammaproteobacteria;Enterobacterales;Yersiniaceae;Serratia	-0.551993	0.73758	0.890795
					Bacteria;Firmicutes;Clostridia;Clostridiales;Oscillospiraceae;unkn. Oscillospiraceae(f)	-0.494001	0.79698	0.908202
					Bacteria;Firmicutes;Tissierellia;Tissierellales;Peptoniphilaceae;Anaerococcus	-0.451638	0.75148	0.890795
					Bacteria;Firmicutes;Tissierellia;Tissierellales;Peptoniphilaceae;unkn. Peptoniphilaceae(f)	-0.450485	0.755882	0.890795
					Bacteria;Firmicutes;Tissierellia;Tissierellales;Peptoniphilaceae;Finegoldia	-0.397805	0.771058	0.894282
					Bacteria;Firmicutes;Negativicutes;Veillonellales;Veillonellaceae;Veillonella	-0.377164	0.831411	0.912197
					Bacteria;Firmicutes;Negativicutes;Veillonellales;unkn. Veillonellales(o);unkn. Veillonellales(o)	-0.352725	0.825072	0.912197
					Bacteria;Firmicutes;Clostridia;Thermoanaerobacterales;Thermodesulfobiaceae;Coprothermobacter	-0.289971	0.839889	0.912197
					Bacteria;Firmicutes;Clostridia;Clostridiales;unkn. Clostridiales(o);Intestinimonas	-0.226495	0.885522	0.930933
					Bacteria;Firmicutes;Negativicutes;unkn. Negativicutes(c);unkn. Negativicutes(c);unkn. Negativicutes(c)	-0.175767	0.897152	0.937152
					Bacteria;Firmicutes;Bacilli;Lactobacillales;Streptococcaceae;unkn. Streptococcaceae(f)	-0.108774	0.924928	0.955387
					Bacteria;Verrucomicrobia;Verrucomicrobiae;Verrucomicrobiales;Akkermansiaceae;Akkermansia	-0.00456625	0.998813	0.998813
