# Supplementary material for: 16S rRNA gene sequencing of rectal swab in patients affected by COVID-19
Source: PLoS One. 2021 Feb 17;16(2):e0247041. doi: 10.1371/journal.pone.0247041 (PMC7888592; doi:10.1371/journal.pone.0247041)
Supplement: S10 Table — (XLSX) [file pone.0247041.s010.xlsx]

## Sheet: UP&DOWN
	UP	w-COVID19 vs CTRL used as reference				DOWN	w-COVID19 vs CTRL used as reference
OTUs	logFC.deseq2	P-value	FDR		OTUs	logFC.deseq2	P-value	FDR
Bacteria;Bacteroidetes;Bacteroidia;Bacteroidales;Prevotellaceae;Prevotella;Prevotella disiens	28.6975	3.51211e-26	6.74324e-24		Bacteria;Bacteroidetes;Bacteroidia;Bacteroidales;Bacteroidaceae;Bacteroides;Bacteroides eggerthii	-24.8408	6.01016e-17	2.88488e-15
Bacteria;Firmicutes;Negativicutes;Acidaminococcales;Acidaminococcaceae;Acidaminococcus;unkn. Acidaminococcus(g)	26.9619	1.74103e-38	6.68555e-36		Bacteria;Bacteroidetes;Bacteroidia;Bacteroidales;Bacteroidaceae;Bacteroides;Bacteroides salyersiae	-24.6867	9.32959e-17	3.58256e-15
Bacteria;Bacteroidetes;Bacteroidia;Bacteroidales;Prevotellaceae;Prevotella;Prevotella colorans	25.2685	4.0138e-23	5.13766e-21		Bacteria;Actinobacteria;Actinobacteria;Corynebacteriales;Corynebacteriaceae;Corynebacterium;Corynebacterium pyruviciproducens	-24.1651	4.05292e-16	1.29693e-14
Bacteria;Firmicutes;Negativicutes;Veillonellales;Veillonellaceae;Dialister;Dialister micraerophilus	24.9945	3.65505e-21	3.50885e-19		Bacteria;Bacteroidetes;Bacteroidia;Bacteroidales;Rikenellaceae;Alistipes;Alistipes putredinis	-23.7638	1.23038e-15	2.95292e-14
Bacteria;Firmicutes;Clostridia;Clostridiales;Peptostreptococcaceae;Peptostreptococcus;Peptostreptococcus anaerobius	24.6918	1.16483e-16	4.06631e-15		Bacteria;Firmicutes;Tissierellia;Tissierellales;Peptoniphilaceae;Peptoniphilus;Peptoniphilus sp. S470	-23.3672	3.62481e-15	8.1878e-14
Bacteria;Firmicutes;Tissierellia;Tissierellales;Peptoniphilaceae;Anaerococcus;Anaerococcus octavius	24.3649	6.28259e-18	4.82503e-16		Bacteria;Proteobacteria;Gammaproteobacteria;Enterobacterales;Morganellaceae;Proteus;Proteus mirabilis	-23.3408	9.71483e-18	6.21749e-16
Bacteria;Bacteroidetes;Bacteroidia;Bacteroidales;Porphyromonadaceae;Parabacteroides;Parabacteroides johnsonii	24.1966	4.71164e-16	1.39175e-14		Bacteria;Proteobacteria;Gammaproteobacteria;Enterobacterales;Morganellaceae;Proteus;unkn. Proteus(g)	-23.337	3.92955e-15	8.23067e-14
Bacteria;Firmicutes;Tissierellia;Tissierellales;Peptoniphilaceae;Murdochiella;Murdochiella asaccharolytica	24.0367	7.34457e-16	1.88021e-14		Bacteria;Actinobacteria;Actinobacteria;Corynebacteriales;Corynebacteriaceae;Corynebacterium;Corynebacterium sp. NML96-0085	-23.1901	5.82803e-15	1.1166e-13
Bacteria;Firmicutes;Clostridia;Clostridiales;Clostridiales Family XIII. Incertae Sedis;Ileibacterium;Ileibacterium massiliense	23.4118	4.07247e-15	8.23067e-14		Bacteria;Firmicutes;Clostridia;Clostridiales;Ruminococcaceae;Saccharofermentans;unkn. Saccharofermentans(g)	-22.8378	1.49517e-14	2.39226e-13
Bacteria;Bacteroidetes;Bacteroidia;Bacteroidales;Rikenellaceae;Alistipes;Alistipes senegalensis	23.3396	4.76244e-17	2.61254e-15		Bacteria;Firmicutes;Clostridia;Clostridiales;Ruminococcaceae;Acetivibrio;Acetivibrio cellulolyticus	-22.5353	3.31635e-14	5.09392e-13
Bacteria;Firmicutes;Tissierellia;Tissierellales;Peptoniphilaceae;Peptoniphilus;Peptoniphilus sp. oral taxon 375	23.3315	8.80003e-17	3.58256e-15		Bacteria;Actinobacteria;Actinobacteria;Propionibacteriales;Propionibacteriaceae;unkn. Propionibacteriaceae(f);unkn. Propionibacteriaceae(f)	-22.48	3.83231e-14	5.66003e-13
Bacteria;Firmicutes;Tissierellia;Tissierellales;Peptoniphilaceae;Peptoniphilus;Peptoniphilus sp. S276	23.2621	6.10643e-15	1.1166e-13		Bacteria;Proteobacteria;Gammaproteobacteria;Enterobacterales;Morganellaceae;unkn. Morganellaceae(f);unkn. Morganellaceae(f)	-22.3201	5.68337e-14	8.08302e-13
Bacteria;Firmicutes;Negativicutes;Veillonellales;Veillonellaceae;Megasphaera;Megasphaera sp. DNF00912	23.2411	5.91373e-16	1.62205e-14		Bacteria;Bacteroidetes;Bacteroidia;Bacteroidales;Bacteroidaceae;Bacteroides;Bacteroides stercoris	-22.0611	1.13552e-13	1.50358e-12
Bacteria;Bacteroidetes;Bacteroidia;Bacteroidales;Bacteroidaceae;Bacteroides;Bacteroides sp. DJF_B097	23.115	9.04759e-15	1.57922e-13		Bacteria;Firmicutes;Clostridia;Clostridiales;Lachnospiraceae;Anaerobium;Anaerobium acetethylicum	-21.3859	6.06224e-13	7.50936e-12
Bacteria;Firmicutes;Erysipelotrichia;Erysipelotrichales;Erysipelotrichaceae;Coprobacillus;Coprobacillus cateniformis	23.0535	1.06634e-14	1.78032e-13		Bacteria;Actinobacteria;Actinobacteria;Actinomycetales;Actinomycetaceae;Actinotignum;Actinotignum schaalii	-21.3006	7.82271e-13	9.10279e-12
Bacteria;Firmicutes;Erysipelotrichia;Erysipelotrichales;Erysipelotrichaceae;Holdemanella;Holdemanella biformis	22.1953	1.0184e-13	1.39666e-12		Bacteria;Firmicutes;Clostridia;Clostridiales;Ruminococcaceae;Ruminococcus;Ruminococcus gauvreauii	-20.5547	4.56361e-12	5.1542e-11
Bacteria;Firmicutes;Tissierellia;Tissierellales;Peptoniphilaceae;Anaerococcus;Anaerococcus obesiensis	21.7696	1.95371e-13	2.50075e-12		Bacteria;Bacteroidetes;Bacteroidia;Bacteroidales;Bacteroidaceae;Bacteroides;Bacteroides fragilis	-12.322	4.34801e-09	4.63788e-08
Bacteria;Firmicutes;Tissierellia;unkn. Tissierellia(c);unkn. Tissierellia(c);Kallipyga;Kallipyga massiliensis	21.4933	6.37773e-13	7.65327e-12		Bacteria;Actinobacteria;Actinobacteria;Corynebacteriales;Corynebacteriaceae;unkn. Corynebacteriaceae(f);unkn. Corynebacteriaceae(f)	-10.3567	6.80798e-08	6.37625e-07
Bacteria;Firmicutes;Negativicutes;Veillonellales;Veillonellaceae;Megasphaera;unkn. Megasphaera(g)	12.3798	1.00984e-09	1.10793e-08		Bacteria;Firmicutes;Erysipelotrichia;Erysipelotrichales;Erysipelotrichaceae;Erysipelatoclostridium;Erysipelatoclostridium ramosum	-9.597	5.05219e-05	0.000303131
Bacteria;Firmicutes;Bacilli;Lactobacillales;Enterococcaceae;Enterococcus;Enterococcus faecium	10.3214	8.88499e-09	8.97851e-08		Bacteria;Firmicutes;Clostridia;Clostridiales;Clostridiaceae;Clostridium;Clostridium sp. A9	-9.57877	1.99855e-05	0.000130075
Bacteria;Firmicutes;Clostridia;Clostridiales;Peptostreptococcaceae;unkn. Peptostreptococcaceae(f);unkn. Peptostreptococcaceae(f)	10.0194	2.40917e-07	2.20267e-06		Bacteria;Firmicutes;Clostridia;Clostridiales;Clostridiaceae;Clostridium;Clostridium sp.	-9.35833	2.97882e-07	2.5997e-06
Bacteria;Actinobacteria;Coriobacteriia;Coriobacteriales;Atopobiaceae;Atopobium;unkn. Atopobium(g)	9.9922	4.71527e-08	4.52666e-07		Bacteria;Bacteroidetes;Bacteroidia;Bacteroidales;Bacteroidaceae;Bacteroides;Bacteroides sp. MANG	-9.19871	3.40345e-06	2.56259e-05
Bacteria;Bacteroidetes;Bacteroidia;Bacteroidales;Prevotellaceae;Prevotella;Prevotella buccalis	9.87611	3.40685e-07	2.90718e-06		Bacteria;Actinobacteria;Actinobacteria;Micrococcales;Microbacteriaceae;Microbacterium;unkn. Microbacterium(g)	-9.1164	1.64911e-08	1.62374e-07
Bacteria;Firmicutes;Bacilli;Lactobacillales;Streptococcaceae;Streptococcus;Streptococcus thermophilus	9.64937	4.75229e-05	0.000289663		Bacteria;Firmicutes;Clostridia;Clostridiales;unkn. Clostridiales(o);Intestinimonas;Intestinimonas sp. FSAA-17	-8.74471	1.30929e-05	9.14124e-05
Bacteria;Firmicutes;Bacilli;Lactobacillales;Aerococcaceae;Facklamia;Facklamia hominis	9.51366	2.15975e-05	0.000138224		Bacteria;Firmicutes;Clostridia;Clostridiales;Clostridiaceae;Clostridium;Clostridium sp. 14505	-8.51825	0.000615119	0.00271501
Bacteria;Firmicutes;Negativicutes;Acidaminococcales;Acidaminococcaceae;unkn. Acidaminococcaceae(f);unkn. Acidaminococcaceae(f)	9.45107	8.67964e-07	6.94371e-06		Bacteria;Firmicutes;Clostridia;Clostridiales;Lachnospiraceae;Dorea;Candidatus Dorea massiliensis	-8.47166	0.000645557	0.00281692
Bacteria;Proteobacteria;Deltaproteobacteria;unkn. Deltaproteobacteria(c);unkn. Deltaproteobacteria(c);unkn. Deltaproteobacteria(c);unkn. Deltaproteobacteria(c)	8.87921	2.87723e-07	2.56943e-06		Bacteria;Firmicutes;Clostridia;Clostridiales;Lachnospiraceae;Lachnoclostridium;[Clostridium] scindens	-8.29519	1.76703e-05	0.000119042
Bacteria;Actinobacteria;unkn. Actinobacteria(p);unkn. Actinobacteria(p);unkn. Actinobacteria(p);unkn. Actinobacteria(p);unkn. Actinobacteria(p)	8.82564	6.70643e-09	6.96019e-08		Bacteria;Bacteroidetes;Bacteroidia;Bacteroidales;Rikenellaceae;Alistipes;Alistipes shahii	-8.2825	0.0019582	0.00730047
Bacteria;Firmicutes;Bacilli;Lactobacillales;Enterococcaceae;Enterococcus;Enterococcus hirae	8.82055	6.045e-05	0.00035712		Bacteria;Firmicutes;Clostridia;Clostridiales;Lachnospiraceae;Lachnoclostridium;[Clostridium] glycyrrhizinilyticum	-8.25579	1.18222e-05	8.40691e-05
Bacteria;Actinobacteria;Actinobacteria;Micrococcales;unkn. Micrococcales(o);unkn. Micrococcales(o);unkn. Micrococcales(o)	8.79786	5.96774e-07	4.87577e-06		Bacteria;Firmicutes;Clostridia;Clostridiales;Lachnospiraceae;Tyzzerella;unkn. Tyzzerella(g)	-8.22653	2.09968e-06	1.61256e-05
Bacteria;Bacteroidetes;Bacteroidia;Bacteroidales;Prevotellaceae;Prevotella;Prevotella sp. S8 F8	8.58328	0.000172277	0.000870453		Bacteria;Bacteroidetes;Bacteroidia;Bacteroidales;Bacteroidaceae;Bacteroides;Bacteroides finegoldii	-8.18524	8.41746e-05	0.000448931
Bacteria;Bacteroidetes;Bacteroidia;Bacteroidales;Porphyromonadaceae;Porphyromonas;Porphyromonas asaccharolytica	8.58083	0.00398735	0.0135499		Bacteria;Firmicutes;Erysipelotrichia;Erysipelotrichales;Erysipelotrichaceae;unkn. Erysipelotrichaceae(f);unkn. Erysipelotrichaceae(f)	-8.17734	2.56239e-05	0.000161304
Bacteria;Proteobacteria;Gammaproteobacteria;Enterobacterales;Enterobacteriaceae;Escherichia;Escherichia sp. C71	8.53945	0.000661773	0.00282356		Bacteria;Firmicutes;Clostridia;Clostridiales;Ruminococcaceae;Caproiciproducens;unkn. Caproiciproducens(g)	-8.15439	0.000584481	0.00260977
Bacteria;Firmicutes;Clostridia;Clostridiales;Ruminococcaceae;Ruminococcus;Ruminococcus sp. Marseille-P328	8.52111	6.41231e-05	0.000367511		Bacteria;Firmicutes;Clostridia;Clostridiales;Lachnospiraceae;Fusicatenibacter;Fusicatenibacter saccharivorans	-8.11191	0.00104997	0.00428923
Bacteria;Firmicutes;Negativicutes;Acidaminococcales;unkn. Acidaminococcales(o);unkn. Acidaminococcales(o);unkn. Acidaminococcales(o)	8.38024	0.000286341	0.00139184		Bacteria;Firmicutes;Clostridia;Clostridiales;Ruminococcaceae;Anaerotruncus;Anaerotruncus colihominis	-8.00937	0.0008265	0.00344974
Bacteria;Firmicutes;Negativicutes;Veillonellales;unkn. Veillonellales(o);unkn. Veillonellales(o);unkn. Veillonellales(o)	8.33567	1.892e-05	0.000125263		Bacteria;Firmicutes;Clostridia;Clostridiales;Clostridiaceae;Butyricicoccus;unkn. Butyricicoccus(g)	-7.97323	1.17846e-05	8.40691e-05
Bacteria;Actinobacteria;Actinobacteria;Corynebacteriales;Corynebacteriaceae;Corynebacterium;Corynebacterium amycolatum	8.30689	7.84014e-05	0.000430088		Bacteria;Bacteroidetes;Bacteroidia;Bacteroidales;Odoribacteraceae;Butyricimonas;Butyricimonas sp. S479	-7.96946	0.000990727	0.00409074
Bacteria;Proteobacteria;Gammaproteobacteria;Enterobacterales;Enterobacteriaceae;Shigella;Shigella sonnei	8.18705	0.00122185	0.00493886		Bacteria;Bacteroidetes;Bacteroidia;Bacteroidales;Prevotellaceae;Prevotella;Prevotella sp. oral taxon G70	-7.95364	1.99599e-06	1.56421e-05
Bacteria;Proteobacteria;Betaproteobacteria;Burkholderiales;Sutterellaceae;unkn. Sutterellaceae(f);unkn. Sutterellaceae(f)	8.14988	0.000122632	0.000627874		Bacteria;Firmicutes;Clostridia;Clostridiales;Lachnospiraceae;Lachnoclostridium;[Clostridium] lavalense	-7.88546	1.43486e-05	9.83901e-05
Bacteria;Proteobacteria;Gammaproteobacteria;Enterobacterales;Erwiniaceae;Pantoea;Pantoea agglomerans	8.08324	1.06862e-05	7.89134e-05		Bacteria;Fusobacteria;Fusobacteriia;Fusobacteriales;Fusobacteriaceae;Fusobacterium;unkn. Fusobacterium(g)	-7.8631	0.00032072	0.00152045
Bacteria;Firmicutes;Bacilli;Lactobacillales;Aerococcaceae;Facklamia;unkn. Facklamia(g)	8.07147	0.000266776	0.00131336		Bacteria;Bacteroidetes;Bacteroidia;Bacteroidales;Bacteroidaceae;Bacteroides;Bacteroides sp.	-7.78763	5.39342e-07	4.50233e-06
Bacteria;Firmicutes;Clostridia;Clostridiales;Peptococcaceae;Syntrophobotulus;Syntrophobotulus glycolicus	7.9601	0.00352243	0.0122965		Bacteria;Firmicutes;Clostridia;Clostridiales;Lachnospiraceae;Tyzzerella;[Clostridium] lactatifermentans	-7.76684	0.00410885	0.0137991
Bacteria;Firmicutes;Clostridia;Clostridiales;Lachnospiraceae;Blautia;Blautia sp. Marseille-P2398	7.85416	6.35e-05	0.000367511		Bacteria;Bacteroidetes;Bacteroidia;Bacteroidales;Bacteroidaceae;Bacteroides;Bacteroides nordii	-7.71271	8.2265e-05	0.000444926
Bacteria;Firmicutes;Bacilli;Bacillales;Staphylococcaceae;Staphylococcus;Staphylococcus hominis	7.83818	0.000517754	0.00236687		Bacteria;Firmicutes;Clostridia;Clostridiales;Ruminococcaceae;Ruminococcus;Ruminococcus sp. 653	-7.61294	0.000560686	0.00253298
Bacteria;Firmicutes;Clostridia;Clostridiales;Syntrophomonadaceae;Candidatus Syntrophonatronum;Candidatus Syntrophonatronum acetioxidans	7.79094	0.00177359	0.00681057		Bacteria;Firmicutes;Clostridia;Clostridiales;Clostridiaceae;Clostridium;Clostridium sp. enrichment culture	-7.58253	0.00233161	0.00836763
Bacteria;Firmicutes;Clostridia;Clostridiales;Ruminococcaceae;Angelakisella;unkn. Angelakisella(g)	7.73771	0.00229875	0.00832753		Bacteria;Firmicutes;Clostridia;Clostridiales;Lachnospiraceae;Lachnoclostridium;[Clostridium] bolteae	-7.5694	7.14117e-05	0.000397422
Bacteria;Firmicutes;Negativicutes;Veillonellales;Veillonellaceae;Megasphaera;Megasphaera massiliensis	7.65693	0.00137077	0.00542654		Bacteria;Firmicutes;Clostridia;Clostridiales;Ruminococcaceae;Ruthenibacterium;Ruthenibacterium lactatiformans	-7.36528	6.88934e-05	0.000389045
Bacteria;Firmicutes;Negativicutes;Veillonellales;Veillonellaceae;Dialister;Dialister succinatiphilus	7.65642	0.000219641	0.00109535		Bacteria;Firmicutes;Clostridia;Clostridiales;Ruminococcaceae;Saccharofermentans;Saccharofermentans acetigenes	-7.0513	0.0177123	0.0507576
Bacteria;Proteobacteria;Gammaproteobacteria;Enterobacterales;Yersiniaceae;Serratia;Serratia marcescens	7.3415	0.00413255	0.0137991		Bacteria;Firmicutes;Bacilli;Bacillales;Paenibacillaceae;Paenibacillus;unkn. Paenibacillus(g)	-6.99602	3.2508e-05	0.00020134
Bacteria;Firmicutes;Negativicutes;Acidaminococcales;Acidaminococcaceae;Acidaminococcus;Acidaminococcus intestini	7.31103	0.000752102	0.0031737		Bacteria;Firmicutes;Clostridia;Clostridiales;Lachnospiraceae;Eisenbergiella;unkn. Eisenbergiella(g)	-6.97956	0.0015817	0.00613509
Bacteria;Firmicutes;Negativicutes;Veillonellales;Veillonellaceae;Dialister;Dialister sp. S7D	7.28172	0.000317947	0.00152045		Bacteria;Bacteroidetes;Bacteroidia;Bacteroidales;Rikenellaceae;unkn. Rikenellaceae(f);unkn. Rikenellaceae(f)	-6.89966	0.000120078	0.000623109
Bacteria;Synergistetes;Synergistia;Synergistales;Synergistaceae;Pacaella;Pacaella massiliensis	7.0346	0.0183623	0.0518464		Bacteria;Firmicutes;Clostridia;Clostridiales;Christensenellaceae;unkn. Christensenellaceae(f);unkn. Christensenellaceae(f)	-6.86796	0.00218028	0.00797358
Bacteria;Firmicutes;Bacilli;Lactobacillales;Enterococcaceae;unkn. Enterococcaceae(f);unkn. Enterococcaceae(f)	6.89653	0.000390856	0.00183035		Bacteria;Firmicutes;Clostridia;Clostridiales;Lachnospiraceae;Tyzzerella;Tyzzerella nexilis	-6.73633	0.00065288	0.00281692
Bacteria;Firmicutes;Tissierellia;Tissierellales;Peptoniphilaceae;Peptoniphilus;Candidatus Peptoniphilus massiliensis	6.85464	0.00785495	0.0251358		Bacteria;Firmicutes;Clostridia;Clostridiales;Lachnospiraceae;Eisenbergiella;Eisenbergiella massiliensis	-6.68892	0.0209689	0.0583482
Bacteria;Proteobacteria;Betaproteobacteria;Burkholderiales;Sutterellaceae;Sutterella;unkn. Sutterella(g)	6.84341	0.0171734	0.0503403		Bacteria;Firmicutes;Bacilli;Lactobacillales;Lactobacillaceae;unkn. Lactobacillaceae(f);unkn. Lactobacillaceae(f)	-6.67382	0.0001007	0.000529707
Bacteria;Firmicutes;Clostridia;Clostridiales;Oscillospiraceae;Oscillibacter;Oscillibacter sp. Marseille-P3260	6.76654	0.00151769	0.00594685		Bacteria;Firmicutes;Clostridia;Clostridiales;Ruminococcaceae;Ruminiclostridium;[Clostridium] viride	-6.64274	0.010222	0.0321742
Bacteria;Proteobacteria;Gammaproteobacteria;Enterobacterales;Enterobacteriaceae;Klebsiella;Klebsiella oxytoca	6.63909	0.0117746	0.0364634		Bacteria;Firmicutes;Clostridia;Clostridiales;Lachnospiraceae;Faecalicatena;Faecalicatena orotica	-6.5713	0.0158916	0.0469415
Bacteria;Bacteroidetes;Sphingobacteriia;unkn. Sphingobacteriia(c);unkn. Sphingobacteriia(c);unkn. Sphingobacteriia(c);unkn. Sphingobacteriia(c)	6.50221	0.00366594	0.0126822		Bacteria;Firmicutes;Clostridia;Clostridiales;Lachnospiraceae;Blautia;Blautia obeum	-6.32566	0.00305638	0.0107674
Bacteria;Bacteroidetes;Bacteroidia;Bacteroidales;Odoribacteraceae;Butyricimonas;Butyricimonas sp. AT11	6.45069	0.0297136	0.0760669		Bacteria;Firmicutes;Clostridia;Clostridiales;Clostridiaceae;Clostridium;Clostridium sp. ID5	-6.28133	0.0125738	0.0386267
Bacteria;Bacteroidetes;Bacteroidia;Bacteroidales;Rikenellaceae;Alistipes;Alistipes sp. enrichment culture clone	6.4486	0.00255026	0.00906757		Bacteria;Firmicutes;Negativicutes;Veillonellales;Veillonellaceae;Dialister;Dialister pneumosintes	-6.11115	0.00189569	0.00713671
Bacteria;Bacteroidetes;Bacteroidia;Bacteroidales;Prevotellaceae;Paraprevotella;Paraprevotella clara	6.38372	0.011226	0.0350471		Bacteria;Proteobacteria;Betaproteobacteria;Burkholderiales;unkn. Burkholderiales(o);unkn. Burkholderiales(o);unkn. Burkholderiales(o)	-5.24612	0.0129485	0.039462
Bacteria;Firmicutes;Negativicutes;Selenomonadales;Selenomonadaceae;Selenomonas;Selenomonas ruminantium	6.38099	0.00201991	0.00745813		Bacteria;Bacteroidetes;Bacteroidia;Bacteroidales;Bacteroidaceae;Bacteroides;Bacteroides dorei	-4.18753	0.0137177	0.0414772
Bacteria;Actinobacteria;Actinobacteria;Corynebacteriales;Corynebacteriaceae;Corynebacterium;Corynebacterium sp. IrT-R5M2-141	6.37872	0.00696038	0.0228443		Bacteria;Bacteroidetes;Bacteroidia;Bacteroidales;Bacteroidaceae;Bacteroides;Bacteroides thetaiotaomicron	-3.86731	0.00736881	0.023894
Bacteria;Firmicutes;Bacilli;Lactobacillales;Streptococcaceae;Streptococcus;Streptococcus anginosus	5.97592	0.0144803	0.0434408		Bacteria;Firmicutes;Tissierellia;unkn. Tissierellia(c);unkn. Tissierellia(c);Ezakiella;Ezakiella peruensis	-6.59381	0.0196635	0.0551153
Bacteria;Proteobacteria;Gammaproteobacteria;Enterobacterales;Enterobacteriaceae;Escherichia;unkn. Escherichia(g)	3.92887	0.00740466	0.023894		Bacteria;Firmicutes;Clostridia;Clostridiales;Lachnospiraceae;Lachnoclostridium;[Clostridium] saccharolyticum	-6.49037	0.0289767	0.075066
Bacteria;Proteobacteria;Gammaproteobacteria;Enterobacterales;Enterobacteriaceae;Enterobacter;unkn. Enterobacter(g)	3.29974	0.00395437	0.0135499		Bacteria;Firmicutes;Clostridia;Clostridiales;Lachnospiraceae;Lachnospira;unkn. Lachnospira(g)	-6.48432	0.0291272	0.075066
Bacteria;Proteobacteria;Gammaproteobacteria;Enterobacterales;Enterobacteriaceae;Cronobacter;Cronobacter sakazakii	4.0131	0.00876192	0.0278064		Bacteria;Firmicutes;Clostridia;Clostridiales;Lachnospiraceae;Blautia;Blautia wexlerae	-6.42435	0.0306569	0.0773034
Bacteria;Firmicutes;Clostridia;Clostridiales;Lachnospiraceae;Roseburia;unkn. Roseburia(g)	4.46865	0.00134172	0.00536686		Bacteria;Firmicutes;Clostridia;Clostridiales;Eubacteriaceae;Eubacterium;Eubacterium ventriosum	-6.41885	0.0308006	0.0773034
Bacteria;Proteobacteria;Gammaproteobacteria;Enterobacterales;Enterobacteriaceae;unkn. Enterobacteriaceae(f);unkn. Enterobacteriaceae(f)	4.3562	0.00179671	0.00683106		Bacteria;Bacteroidetes;Bacteroidia;Bacteroidales;Rikenellaceae;Alistipes;Alistipes massiliensis	-6.27582	0.0347464	0.0841952
Bacteria;Firmicutes;Clostridia;Clostridiales;Eubacteriaceae;Eubacterium;Eubacterium coprostanoligenes	3.99212	0.0150381	0.0447646		Bacteria;Bacteroidetes;Bacteroidia;Bacteroidales;Bacteroidaceae;Bacteroides;Bacteroides sp. Smarlab 3302996	-6.05348	0.0417364	0.0983237
Bacteria;Firmicutes;Bacilli;Bacillales;Staphylococcaceae;Staphylococcus;unkn. Staphylococcus(g)	3.3801	0.00497873	0.0164813		Bacteria;Bacteroidetes;Bacteroidia;Bacteroidales;Prevotellaceae;Paraprevotella;unkn. Paraprevotella(g)	-6.01616	0.0430196	0.100729
Bacteria;Firmicutes;Bacilli;Lactobacillales;Streptococcaceae;unkn. Streptococcaceae(f);unkn. Streptococcaceae(f)	3.03298	0.0182834	0.0518464		Bacteria;Firmicutes;Clostridia;Clostridiales;unkn. Clostridiales(o);Fenollaria;Fenollaria timonensis	-5.94165	0.0456815	0.10504
Bacteria;Firmicutes;Negativicutes;Veillonellales;Veillonellaceae;Veillonella;Veillonella parvula	6.13177	0.0400465	0.0949251		Bacteria;Firmicutes;Clostridia;Clostridiales;Ruminococcaceae;Subdoligranulum;Subdoligranulum variabile	-5.92153	0.046424	0.106112
Bacteria;Proteobacteria;Gammaproteobacteria;Enterobacterales;Enterobacteriaceae;Klebsiella;Klebsiella variicola	5.99349	0.044804	0.103643		Bacteria;Proteobacteria;Gammaproteobacteria;Enterobacterales;Enterobacteriaceae;Klebsiella;Klebsiella sp. sctcc8	-5.72734	0.0348621	0.0841952
Bacteria;Firmicutes;Clostridia;Clostridiales;Lachnospiraceae;Coprococcus;Coprococcus eutactus	5.87997	0.0490599	0.110818		Bacteria;Bacteroidetes;Bacteroidia;Bacteroidales;Odoribacteraceae;Butyricimonas;Butyricimonas virosa	-5.68084	0.0443231	0.103152
Bacteria;Firmicutes;Tissierellia;Tissierellales;Peptoniphilaceae;Anaerococcus;Candidatus Anaerococcus phoceensis	5.80899	0.0381907	0.0916577		Bacteria;Bacteroidetes;Bacteroidia;Bacteroidales;Bacteroidaceae;Bacteroides;Bacteroides xylanisolvens	-5.56923	0.0611615	0.134977
Bacteria;Firmicutes;Clostridia;Clostridiales;unkn. Clostridiales(o);Intestinimonas;Intestinimonas butyriciproducens	5.80375	0.0339012	0.0829176		Bacteria;Actinobacteria;Actinobacteria;Actinomycetales;Actinomycetaceae;Arcanobacterium;unkn. Arcanobacterium(g)	-5.55451	0.0618539	0.135725
Bacteria;Firmicutes;Clostridia;Clostridiales;Lachnospiraceae;Hespellia;unkn. Hespellia(g)	5.64882	0.0259492	0.0682499		Bacteria;Actinobacteria;Actinobacteria;Corynebacteriales;Corynebacteriaceae;Corynebacterium;Corynebacterium aurimucosum	-5.50717	0.0641236	0.13808
Bacteria;Actinobacteria;Coriobacteriia;Coriobacteriales;Atopobiaceae;Atopobium;Atopobium sp. F0209	5.41437	0.0702435	0.147396		Bacteria;Firmicutes;Clostridia;Clostridiales;Clostridiales Family XII. Incertae Sedis;Fusibacter;unkn. Fusibacter(g)	-5.49487	0.0647248	0.13808
Bacteria;Proteobacteria;Gammaproteobacteria;Vibrionales;Vibrionaceae;Vibrio;Vibrio sp. U32	5.3586	0.0732249	0.148928		Bacteria;Actinobacteria;Actinobacteria;Corynebacteriales;unkn. Corynebacteriales(o);Lawsonella;unkn. Lawsonella(g)	-5.40225	0.0694013	0.146429
Bacteria;Proteobacteria;Gammaproteobacteria;Enterobacterales;Enterobacteriaceae;Kluyvera;Kluyvera intermedia	5.22944	0.0804752	0.160116		Bacteria;Firmicutes;Tissierellia;Tissierellales;Peptoniphilaceae;Peptoniphilus;Peptoniphilus gorbachii	-5.38815	0.038682	0.0922603
Bacteria;Firmicutes;Clostridia;Clostridiales;Ruminococcaceae;Drancourtella;Drancourtella massiliensis	5.18417	0.0831465	0.164579		Bacteria;Bacteroidetes;Bacteroidia;Bacteroidales;Bacteroidaceae;Bacteroides;Bacteroides faecis	-5.36208	0.030464	0.0773034
Bacteria;Firmicutes;Tissierellia;Tissierellales;Peptoniphilaceae;Anaerococcus;Anaerococcus sp. S8 F2	5.08275	0.089393	0.172758		Bacteria;Bacteroidetes;Bacteroidia;Bacteroidales;Prevotellaceae;Paraprevotella;Paraprevotella xylaniphila	-5.34182	0.0725999	0.148928
Bacteria;Firmicutes;Tissierellia;unkn. Tissierellia(c);unkn. Tissierellia(c);Kallipyga;unkn. Kallipyga(g)	5.03887	0.0922112	0.176165		Bacteria;Firmicutes;Bacilli;Lactobacillales;Lactobacillaceae;Lactobacillus;Lactobacillus gasseri	-5.33714	0.0728528	0.148928
Bacteria;Firmicutes;Clostridia;Clostridiales;Lachnospiraceae;Lachnoclostridium;[Clostridium] citroniae	5.03191	0.0641943	0.13808		Bacteria;Firmicutes;Erysipelotrichia;Erysipelotrichales;Erysipelotrichaceae;Solobacterium;Solobacterium moorei	-5.32888	0.0733007	0.148928
Bacteria;Proteobacteria;Epsilonproteobacteria;Campylobacterales;Campylobacteraceae;Campylobacter;Campylobacter hominis	5.01976	0.075391	0.151571		Bacteria;Firmicutes;Negativicutes;Veillonellales;Veillonellaceae;Dialister;Dialister invisus	-5.29616	0.0750963	0.151571
Bacteria;Bacteroidetes;Bacteroidia;Bacteroidales;Bacteroidaceae;Bacteroides;Bacteroides sp. S236	4.94343	0.0984153	0.184349		Bacteria;Firmicutes;Bacilli;Bacillales;Staphylococcaceae;Staphylococcus;Staphylococcus aureus	-5.25638	0.0227752	0.0615892
Bacteria;Firmicutes;Tissierellia;Tissierellales;Peptoniphilaceae;Peptoniphilus;Peptoniphilus phoceensis	4.72946	0.114166	0.206791		Bacteria;Firmicutes;Clostridia;Clostridiales;Ruminococcaceae;Ruminococcus;Ruminococcus lactaris	-5.23565	0.0785131	0.157026
Bacteria;Firmicutes;Clostridia;Clostridiales;Clostridiaceae;Clostridium;Clostridium sp. Culture Jar-13	4.71763	0.0579842	0.128705		Bacteria;Nitrospirae;Nitrospira;Nitrospirales;Nitrospiraceae;Leptospirillum;Leptospirillum ferrooxidans	-5.14565	0.0838281	0.165077
Bacteria;Firmicutes;Clostridia;Clostridiales;Ruminococcaceae;Ruminiclostridium;[Eubacterium] siraeum	4.53759	0.0514439	0.114851		Bacteria;Bacteroidetes;Bacteroidia;Bacteroidales;Bacteroidaceae;Bacteroides;Bacteroides clarus	-5.08636	0.0175553	0.050724
Bacteria;Proteobacteria;Deltaproteobacteria;Desulfovibrionales;Desulfovibrionaceae;Bilophila;Bilophila wadsworthia	4.354	0.0337274	0.0829176		Bacteria;Firmicutes;Clostridia;Clostridiales;Clostridiaceae;Clostridium;Clostridium sp. 826	-5.0237	0.0914934	0.175667
Bacteria;Firmicutes;Tissierellia;Tissierellales;Peptoniphilaceae;Lagierella;Lagierella massiliensis	4.00224	0.0215093	0.0592305		Bacteria;Firmicutes;Clostridia;Clostridiales;Peptococcaceae;Peptococcus;Peptococcus sp. canine oral taxon 334	-4.99125	0.0936254	0.177104
Bacteria;Firmicutes;Clostridia;Clostridiales;Eubacteriaceae;Eubacterium;Eubacterium oxidoreducens	3.9643	0.184858	0.304658		Bacteria;Firmicutes;Tissierellia;Tissierellales;Peptoniphilaceae;Peptoniphilus;Peptoniphilus sp. gpac007	-4.99068	0.0175685	0.050724
Bacteria;Proteobacteria;Gammaproteobacteria;Enterobacterales;Enterobacteriaceae;Shigella;Shigella flexneri	3.93901	0.0336397	0.0829176		Bacteria;Bacteroidetes;Bacteroidia;Bacteroidales;Prevotellaceae;Prevotella;Prevotella sp. S4-10	-4.97552	0.0226115	0.0615801
Bacteria;Firmicutes;Clostridia;Clostridiales;Lachnospiraceae;Lachnospira;Lachnospira pectinoschiza	3.86736	0.0625043	0.136373		Bacteria;Firmicutes;Tissierellia;unkn. Tissierellia(c);unkn. Tissierellia(c);Ezakiella;unkn. Ezakiella(g)	-4.90745	0.0993176	0.185136
Bacteria;Proteobacteria;Gammaproteobacteria;Enterobacterales;Enterobacteriaceae;Klebsiella;Klebsiella aerogenes	3.78613	0.0250476	0.0663329		Bacteria;Actinobacteria;Actinobacteria;Corynebacteriales;Corynebacteriaceae;Corynebacterium;Corynebacterium simulans	-4.76714	0.109466	0.200189
Bacteria;Proteobacteria;Gammaproteobacteria;Enterobacterales;Enterobacteriaceae;Salmonella;Salmonella enterica	3.53037	0.0215944	0.0592305		Bacteria;Firmicutes;Negativicutes;Veillonellales;Veillonellaceae;Dialister;Dialister sp. oral clone FY011	-4.76698	0.109478	0.200189
Bacteria;Actinobacteria;Coriobacteriia;Eggerthellales;Eggerthellaceae;Eggerthella;Eggerthella lenta	3.48572	0.127578	0.227861		Bacteria;Synergistetes;Synergistia;Synergistales;unkn. Synergistales(o);unkn. Synergistales(o);unkn. Synergistales(o)	-4.61773	0.121161	0.21741
Bacteria;Firmicutes;Clostridia;Clostridiales;Lachnospiraceae;Coprococcus;Coprococcus catus	3.44609	0.064424	0.13808		Bacteria;Firmicutes;Clostridia;Clostridiales;Clostridiaceae;Hungatella;Hungatella effluvii	-4.57407	0.114883	0.207112
Bacteria;Firmicutes;Negativicutes;Acidaminococcales;Acidaminococcaceae;Phascolarctobacterium;Phascolarctobacterium succinatutens	3.35928	0.259114	0.399598		Bacteria;Firmicutes;Clostridia;Clostridiales;Lachnospiraceae;Eisenbergiella;Eisenbergiella tayi	-4.55574	0.108	0.199384
Bacteria;Firmicutes;Negativicutes;Acidaminococcales;Acidaminococcaceae;Phascolarctobacterium;Phascolarctobacterium sp. canine oral taxon 149	3.26427	0.271966	0.416075		Bacteria;Firmicutes;Bacilli;Lactobacillales;Carnobacteriaceae;Granulicatella;Granulicatella adiacens	-4.52244	0.129118	0.228485
Bacteria;Bacteroidetes;Bacteroidia;Bacteroidales;Bacteroidaceae;Bacteroides;Bacteroides sp. S-18	3.2291	0.214287	0.34574		Bacteria;Firmicutes;Tissierellia;Tissierellales;Peptoniphilaceae;Helcococcus;unkn. Helcococcus(g)	-4.46708	0.133925	0.235904
Bacteria;Firmicutes;Clostridia;Clostridiales;unkn. Clostridiales(o);Fenollaria;unkn. Fenollaria(g)	3.02805	0.172204	0.292594		Bacteria;Proteobacteria;Gammaproteobacteria;Pseudomonadales;Pseudomonadaceae;unkn. Pseudomonadaceae(f);unkn. Pseudomonadaceae(f)	-4.46013	0.0471152	0.107055
Bacteria;Firmicutes;Clostridia;Clostridiales;Peptostreptococcaceae;Peptostreptococcus;unkn. Peptostreptococcus(g)	3.00591	0.135336	0.237301		Bacteria;Firmicutes;Clostridia;Clostridiales;Ruminococcaceae;Faecalibacterium;unkn. Faecalibacterium(g)	-4.23702	0.0246426	0.0657137
Bacteria;Actinobacteria;Actinobacteria;Corynebacteriales;Corynebacteriaceae;Corynebacterium;Corynebacterium tuberculostearicum	2.9441	0.0499975	0.112275		Bacteria;Firmicutes;Clostridia;Clostridiales;Ruminococcaceae;Oscillospira;Oscillospira guilliermondii	-3.56472	0.113045	0.205731
Bacteria;Firmicutes;Clostridia;Clostridiales;Lachnospiraceae;Roseburia;Roseburia inulinivorans	2.93524	0.155777	0.267046		Bacteria;Firmicutes;Negativicutes;Veillonellales;Veillonellaceae;Dialister;Dialister propionicifaciens	-3.22672	0.0326137	0.0813224
Bacteria;Bacteroidetes;Bacteroidia;Bacteroidales;Porphyromonadaceae;Porphyromonas;Porphyromonas bennonis	2.89969	0.0934913	0.177104		Bacteria;Firmicutes;Clostridia;Clostridiales;Clostridiaceae;Hungatella;unkn. Hungatella(g)	-3.15569	0.0262179	0.0684876
Bacteria;Actinobacteria;Actinobacteria;Micromonosporales;Micromonosporaceae;Actinocatenispora;unkn. Actinocatenispora(g)	2.89154	0.0894332	0.172758		Bacteria;Bacteroidetes;Bacteroidia;Bacteroidales;Porphyromonadaceae;Parabacteroides;Parabacteroides sp. DJF_B086	-3.09926	0.234177	0.370058
Bacteria;Bacteroidetes;Bacteroidia;Bacteroidales;Prevotellaceae;Metaprevotella;Metaprevotella massiliensis	2.6028	0.333867	0.474833		Bacteria;Actinobacteria;Actinobacteria;Propionibacteriales;Propionibacteriaceae;Cutibacterium;Cutibacterium acnes	-2.88161	0.182859	0.304302
Bacteria;Bacteroidetes;Bacteroidia;Bacteroidales;Prevotellaceae;Prevotella;Prevotella bergensis	2.58477	0.143551	0.248305		Bacteria;Firmicutes;Erysipelotrichia;Erysipelotrichales;Erysipelotrichaceae;Erysipelatoclostridium;[Clostridium] innocuum	-2.81011	0.0895282	0.172758
Bacteria;Firmicutes;Clostridia;Clostridiales;Lachnospiraceae;Roseburia;Roseburia sp. MC_37	2.52144	0.32347	0.466965		Bacteria;Firmicutes;Clostridia;Clostridiales;Lachnospiraceae;Blautia;[Ruminococcus] gnavus	-2.7408	0.0715215	0.148455
Bacteria;Actinobacteria;Actinobacteria;Actinomycetales;Actinomycetaceae;Varibaculum;Varibaculum anthropi	2.51551	0.389121	0.541385		Bacteria;Proteobacteria;Betaproteobacteria;Burkholderiales;Sutterellaceae;Parasutterella;Parasutterella excrementihominis	-2.73551	0.332452	0.474833
Bacteria;Actinobacteria;Actinobacteria;Bifidobacteriales;Bifidobacteriaceae;Bifidobacterium;Bifidobacterium longum	2.51021	0.253448	0.394024		Bacteria;Firmicutes;Bacilli;Lactobacillales;Carnobacteriaceae;Granulicatella;unkn. Granulicatella(g)	-2.3324	0.14083	0.2447
Bacteria;Firmicutes;Clostridia;Clostridiales;Lachnospiraceae;Coprococcus;unkn. Coprococcus(g)	2.4898	0.106997	0.198488		Bacteria;Bacteroidetes;Bacteroidia;Bacteroidales;Prevotellaceae;Prevotella;Prevotella sp. MC_18	-2.27294	0.373572	0.525464
Bacteria;Bacteroidetes;Bacteroidia;Bacteroidales;Prevotellaceae;Prevotella;Prevotella sp. DJF_RP53	2.42083	0.402581	0.55211		Bacteria;Firmicutes;Clostridia;Clostridiales;Ruminococcaceae;Gemmiger;Gemmiger formicilis	-2.26064	0.315376	0.462231
Bacteria;Bacteroidetes;Bacteroidia;Bacteroidales;Prevotellaceae;Prevotella;Prevotella sp. DJF_B112	2.42066	0.319102	0.464149		Bacteria;Firmicutes;Clostridia;Clostridiales;Lachnospiraceae;Lachnoclostridium;[Clostridium] symbiosum	-2.23594	0.0857869	0.168072
Bacteria;Firmicutes;Tissierellia;Tissierellales;Peptoniphilaceae;Anaerococcus;unkn. Anaerococcus(g)	2.38404	0.068597	0.145532		Bacteria;Actinobacteria;Coriobacteriia;Coriobacteriales;Coriobacteriaceae;Collinsella;unkn. Collinsella(g)	-2.08323	0.258711	0.399598
Bacteria;Bacteroidetes;Bacteroidia;Bacteroidales;Prevotellaceae;Prevotella;Prevotella sp. 109	2.37919	0.197017	0.321935		Bacteria;Actinobacteria;Coriobacteriia;Coriobacteriales;Atopobiaceae;Atopobium;Atopobium deltae	-1.94534	0.321762	0.466251
Bacteria;Actinobacteria;Actinobacteria;Corynebacteriales;unkn. Corynebacteriales(o);Lawsonella;Lawsonella clevelandensis	2.34542	0.183056	0.304302		Bacteria;Firmicutes;Tissierellia;Tissierellales;Peptoniphilaceae;Parvimonas;unkn. Parvimonas(g)	-1.87973	0.179546	0.302394
Bacteria;Firmicutes;Negativicutes;Veillonellales;Veillonellaceae;Veillonella;unkn. Veillonella(g)	2.33455	0.161892	0.276295		Bacteria;Firmicutes;Clostridia;Clostridiales;Clostridiaceae;Clostridium;Clostridium sp. enrichment culture clone 7-14	-1.74645	0.349735	0.493744
Bacteria;Firmicutes;Clostridia;Clostridiales;Lachnospiraceae;Dorea;Dorea formicigenerans	2.28355	0.2406	0.37865		Bacteria;Bacteroidetes;Bacteroidia;Bacteroidales;Porphyromonadaceae;Porphyromonas;Porphyromonas somerae	-1.74446	0.428645	0.571527
Bacteria;Firmicutes;Tissierellia;Tissierellales;Peptoniphilaceae;Anaerococcus;Anaerococcus mediterraneensis	2.27476	0.187601	0.307858		Bacteria;Firmicutes;Clostridia;Clostridiales;Clostridiaceae;Clostridium;Clostridium sp. BPY5	-1.68723	0.378433	0.530358
Bacteria;Proteobacteria;Gammaproteobacteria;Enterobacterales;unkn. Enterobacterales(o);unkn. Enterobacterales(o);unkn. Enterobacterales(o)	2.20885	0.128835	0.228485		Bacteria;Bacteroidetes;Bacteroidia;Bacteroidales;Bacteroidaceae;Bacteroides;unkn. Bacteroides(g)	-1.63827	0.200576	0.326361
Bacteria;Firmicutes;Tissierellia;Tissierellales;Peptoniphilaceae;Lagierella;unkn. Lagierella(g)	2.16961	0.311795	0.460328		Bacteria;Firmicutes;Clostridia;Clostridiales;Christensenellaceae;Christensenella;unkn. Christensenella(g)	-1.63426	0.251083	0.391935
Bacteria;Proteobacteria;Gammaproteobacteria;Enterobacterales;Enterobacteriaceae;Klebsiella;Klebsiella pneumoniae	2.15326	0.184252	0.304658		Bacteria;Proteobacteria;Gammaproteobacteria;Pseudomonadales;Pseudomonadaceae;Pseudomonas;unkn. Pseudomonas(g)	-1.61664	0.0961825	0.181049
Bacteria;Bacteroidetes;Bacteroidia;Bacteroidales;Prevotellaceae;Metaprevotella;unkn. Metaprevotella(g)	2.11545	0.441619	0.582755		Bacteria;Firmicutes;Erysipelotrichia;Erysipelotrichales;Erysipelotrichaceae;Erysipelatoclostridium;unkn. Erysipelatoclostridium(g)	-1.52345	0.34415	0.487652
Bacteria;Proteobacteria;Deltaproteobacteria;Desulfovibrionales;Desulfovibrionaceae;Bilophila;unkn. Bilophila(g)	2.10983	0.227011	0.36171		Bacteria;Bacteroidetes;Bacteroidia;Bacteroidales;Prevotellaceae;Prevotella;Prevotella timonensis	-1.42928	0.472047	0.60445
Bacteria;Firmicutes;Clostridia;Clostridiales;Clostridiales Family XIII. Incertae Sedis;Casaltella;unkn. Casaltella(g)	2.10229	0.204534	0.331397		Bacteria;Firmicutes;Clostridia;Clostridiales;Oscillospiraceae;Oscillibacter;Oscillibacter sp. enrichment culture clone D6	-1.42649	0.433692	0.576255
Bacteria;Actinobacteria;Actinobacteria;unkn. Actinobacteria(c);unkn. Actinobacteria(c);unkn. Actinobacteria(c);unkn. Actinobacteria(c)	2.06427	0.0242405	0.0650933		Bacteria;Actinobacteria;Actinobacteria;Bifidobacteriales;Bifidobacteriaceae;Bifidobacterium;unkn. Bifidobacterium(g)	-1.3921	0.391084	0.542153
Bacteria;Firmicutes;Clostridia;Clostridiales;Clostridiales Family XIII. Incertae Sedis;Casaltella;Casaltella massiliensis	2.04451	0.269648	0.41418		Bacteria;Bacteroidetes;Bacteroidia;Bacteroidales;Prevotellaceae;Prevotella;Prevotella sp. oral clone HF050	-1.37576	0.607985	0.727309
Bacteria;Actinobacteria;Actinobacteria;Actinomycetales;Actinomycetaceae;Mobiluncus;unkn. Mobiluncus(g)	2.02871	0.222381	0.356234		Bacteria;Firmicutes;Bacilli;Lactobacillales;Lactobacillaceae;Lactobacillus;unkn. Lactobacillus(g)	-1.34953	0.181405	0.304189
Bacteria;Firmicutes;Clostridia;Clostridiales;unkn. Clostridiales(o);Fenollaria;Fenollaria massiliensis	1.96248	0.396659	0.547903		Bacteria;Actinobacteria;Actinobacteria;Actinomycetales;Actinomycetaceae;Actinomyces;Actinomyces ihumii	-1.33845	0.48387	0.615252
Bacteria;Synergistetes;Synergistia;Synergistales;Synergistaceae;unkn. Synergistaceae(f);unkn. Synergistaceae(f)	1.95346	0.233963	0.370058		Bacteria;Firmicutes;Clostridia;Clostridiales;Eubacteriaceae;Eubacterium;unkn. Eubacterium(g)	-1.32765	0.307891	0.456487
Bacteria;Firmicutes;Clostridia;Clostridiales;Lachnospiraceae;Roseburia;Roseburia faecis	1.93032	0.427589	0.571527		Bacteria;Actinobacteria;Coriobacteriia;Coriobacteriales;Coriobacteriaceae;Collinsella;Collinsella aerofaciens	-1.32401	0.530545	0.653262
Bacteria;Firmicutes;Clostridia;Clostridiales;Eubacteriaceae;Eubacterium;[Eubacterium] eligens	1.91597	0.280136	0.426873		Bacteria;Bacteroidetes;Bacteroidia;Bacteroidales;Prevotellaceae;Prevotella;Prevotella bivia	-1.29537	0.469605	0.60445
Bacteria;Proteobacteria;Gammaproteobacteria;unkn. Gammaproteobacteria(c);unkn. Gammaproteobacteria(c);unkn. Gammaproteobacteria(c);unkn. Gammaproteobacteria(c)	1.77476	0.0713496	0.148455		Bacteria;Bacteroidetes;Bacteroidia;Bacteroidales;Bacteroidaceae;unkn. Bacteroidaceae(f);unkn. Bacteroidaceae(f)	-1.28686	0.282706	0.429087
Bacteria;Bacteroidetes;Bacteroidia;Bacteroidales;Prevotellaceae;Prevotella;Prevotella ruminicola	1.76604	0.139715	0.243866		Bacteria;Firmicutes;Clostridia;Clostridiales;Lachnospiraceae;Anaerostipes;Anaerostipes hadrus	-1.27357	0.560188	0.682896
Bacteria;Firmicutes;Tissierellia;Tissierellales;Peptoniphilaceae;unkn. Peptoniphilaceae(f);unkn. Peptoniphilaceae(f)	1.67431	0.222646	0.356234		Bacteria;Firmicutes;Clostridia;Clostridiales;Oscillospiraceae;Oscillibacter;Oscilibacter massiliensis	-1.17201	0.412327	0.557825
Bacteria;Actinobacteria;Actinobacteria;Actinomycetales;Actinomycetaceae;Varibaculum;unkn. Varibaculum(g)	1.60504	0.288977	0.436878		Bacteria;Bacteroidetes;Bacteroidia;Bacteroidales;Bacteroidaceae;Bacteroides;Bacteroides massiliensis	-1.15708	0.648595	0.762061
Bacteria;Proteobacteria;Gammaproteobacteria;Enterobacterales;Enterobacteriaceae;Enterobacter;Enterobacter cloacae	1.55609	0.247462	0.387859		Bacteria;Firmicutes;Clostridia;Clostridiales;Ruminococcaceae;Ruminococcus;Ruminococcus bromii	-1.13454	0.619979	0.735296
Bacteria;Firmicutes;Bacilli;Lactobacillales;Enterococcaceae;Enterococcus;unkn. Enterococcus(g)	1.54536	0.312879	0.460328		Bacteria;Firmicutes;Clostridia;Clostridiales;Lachnospiraceae;Lachnoclostridium;unkn. Lachnoclostridium(g)	-1.13435	0.307789	0.456487
Bacteria;Firmicutes;Tissierellia;Tissierellales;Peptoniphilaceae;Anaerococcus;Anaerococcus prevotii	1.5082	0.302277	0.451652		Bacteria;Firmicutes;Clostridia;Clostridiales;Clostridiaceae;Butyricicoccus;Butyricicoccus faecihominis	-1.11376	0.439502	0.581961
Bacteria;Firmicutes;Clostridia;unkn. Clostridia(c);unkn. Clostridia(c);unkn. Clostridia(c);unkn. Clostridia(c)	1.45373	0.147235	0.253534		Bacteria;Bacteroidetes;Bacteroidia;Bacteroidales;Rikenellaceae;Alistipes;unkn. Alistipes(g)	-1.09498	0.408726	0.557825
Bacteria;Bacteroidetes;Bacteroidia;Bacteroidales;Bacteroidaceae;Bacteroides;Bacteroides caccae	1.41166	0.46757	0.60445		Bacteria;Firmicutes;Negativicutes;Veillonellales;Veillonellaceae;Dialister;unkn. Dialister(g)	-1.03274	0.427663	0.571527
Bacteria;Firmicutes;Tissierellia;Tissierellales;Peptoniphilaceae;Finegoldia;unkn. Finegoldia(g)	1.39928	0.301752	0.451652		Bacteria;Proteobacteria;Deltaproteobacteria;Desulfovibrionales;Desulfovibrionaceae;Desulfovibrio;unkn. Desulfovibrio(g)	-1.02824	0.495379	0.625742
Bacteria;Firmicutes;Clostridia;Clostridiales;Clostridiales Family XIII. Incertae Sedis;unkn. Clostridiales Family XIII. Incertae Sedis(f);unkn. Clostridiales Family XIII. Incertae Sedis(f)	1.38317	0.33333	0.474833		Bacteria;Firmicutes;Clostridia;Clostridiales;Lachnospiraceae;Anaerostipes;Anaerostipes sp. 992a	-1.01796	0.473123	0.60445
Bacteria;Firmicutes;Bacilli;Lactobacillales;Streptococcaceae;Streptococcus;unkn. Streptococcus(g)	1.31643	0.294703	0.443787		Bacteria;Firmicutes;Clostridia;Clostridiales;Ruminococcaceae;unkn. Ruminococcaceae(f);unkn. Ruminococcaceae(f)	-0.964947	0.501879	0.630117
Bacteria;Firmicutes;Clostridia;Thermoanaerobacterales;Thermodesulfobiaceae;Coprothermobacter;Coprothermobacter proteolyticus	1.27514	0.327145	0.470501		Bacteria;Firmicutes;Clostridia;Clostridiales;Clostridiaceae;Hungatella;Hungatella hathewayi	-0.95951	0.581304	0.704166
Bacteria;Firmicutes;Negativicutes;Acidaminococcales;Acidaminococcaceae;Phascolarctobacterium;Phascolarctobacterium faecium	1.14034	0.698053	0.804962		Bacteria;Firmicutes;Clostridia;Clostridiales;Lachnospiraceae;Dorea;Dorea longicatena	-0.944425	0.585523	0.70533
Bacteria;Proteobacteria;Gammaproteobacteria;Alteromonadales;Moritellaceae;Moritella;Moritella abyssi	1.13306	0.518819	0.644745		Bacteria;Firmicutes;Clostridia;Clostridiales;Ruminococcaceae;Ruminococcus;unkn. Ruminococcus(g)	-0.898914	0.529794	0.653262
Bacteria;Firmicutes;Clostridia;Clostridiales;unkn. Clostridiales(o);Intestinimonas;unkn. Intestinimonas(g)	1.07045	0.487748	0.618136		Bacteria;Bacteroidetes;Bacteroidia;Bacteroidales;Porphyromonadaceae;Parabacteroides;Parabacteroides goldsteinii	-0.88581	0.740864	0.83703
Bacteria;Actinobacteria;Actinobacteria;Actinomycetales;unkn. Actinomycetales(o);unkn. Actinomycetales(o);unkn. Actinomycetales(o)	1.03219	0.470601	0.60445		Bacteria;Firmicutes;Clostridia;Clostridiales;Clostridiaceae;unkn. Clostridiaceae(f);unkn. Clostridiaceae(f)	-0.880779	0.460229	0.603166
Bacteria;Firmicutes;Bacilli;unkn. Bacilli(c);unkn. Bacilli(c);unkn. Bacilli(c);unkn. Bacilli(c)	1.01237	0.172997	0.292647		Bacteria;Bacteroidetes;Bacteroidia;Bacteroidales;Porphyromonadaceae;Parabacteroides;unkn. Parabacteroides(g)	-0.869609	0.566474	0.688374
Bacteria;Bacteroidetes;Bacteroidia;unkn. Bacteroidia(c);unkn. Bacteroidia(c);unkn. Bacteroidia(c);unkn. Bacteroidia(c)	1.00446	0.412558	0.557825		Bacteria;Firmicutes;Clostridia;Clostridiales;Lachnospiraceae;unkn. Lachnospiraceae(f);unkn. Lachnospiraceae(f)	-0.868521	0.516999	0.64457
Bacteria;Firmicutes;Tissierellia;Tissierellales;Peptoniphilaceae;Peptoniphilus;unkn. Peptoniphilus(g)	0.956173	0.468468	0.60445		Bacteria;Proteobacteria;Epsilonproteobacteria;Campylobacterales;Campylobacteraceae;Campylobacter;unkn. Campylobacter(g)	-0.864871	0.502124	0.630117
Bacteria;Firmicutes;Clostridia;Clostridiales;Lachnospiraceae;Lachnoclostridium;[Clostridium] aldenense	0.901337	0.506822	0.63394		Bacteria;Bacteroidetes;Bacteroidia;Bacteroidales;unkn. Bacteroidales(o);unkn. Bacteroidales(o);unkn. Bacteroidales(o)	-0.833933	0.473801	0.60445
Bacteria;Actinobacteria;Actinobacteria;Corynebacteriales;unkn. Corynebacteriales(o);unkn. Corynebacteriales(o);unkn. Corynebacteriales(o)	0.87551	0.46903	0.60445		Bacteria;Proteobacteria;Epsilonproteobacteria;Campylobacterales;Campylobacteraceae;Campylobacter;Campylobacter ureolyticus	-0.815716	0.686695	0.798264
Bacteria;Firmicutes;Bacilli;Lactobacillales;Enterococcaceae;Enterococcus;Enterococcus faecalis	0.869576	0.5329	0.653613		Bacteria;Actinobacteria;Coriobacteriia;Eggerthellales;Eggerthellaceae;Eggerthella;unkn. Eggerthella(g)	-0.777154	0.587775	0.70533
Bacteria;Actinobacteria;Actinobacteria;Corynebacteriales;Corynebacteriaceae;Corynebacterium;unkn. Corynebacterium(g)	0.825631	0.457814	0.602057		Bacteria;unkn. Bacteria(d);unkn. Bacteria(d);unkn. Bacteria(d);unkn. Bacteria(d);unkn. Bacteria(d);unkn. Bacteria(d)	-0.702441	0.318869	0.464149
Bacteria;Firmicutes;Tissierellia;Tissierellales;Peptoniphilaceae;Anaerococcus;Anaerococcus degeneri	0.820696	0.733393	0.833204		Bacteria;Firmicutes;Erysipelotrichia;Erysipelotrichales;Erysipelotrichaceae;Erysipelatoclostridium;[Clostridium] spiroforme	-0.696699	0.808461	0.867176
Bacteria;Firmicutes;Negativicutes;Acidaminococcales;Acidaminococcaceae;Phascolarctobacterium;unkn. Phascolarctobacterium(g)	0.802122	0.696518	0.804962		Bacteria;Firmicutes;Bacilli;Bacillales;unkn. Bacillales(o);unkn. Bacillales(o);unkn. Bacillales(o)	-0.646328	0.410817	0.557825
Bacteria;Bacteroidetes;unkn. Bacteroidetes(p);unkn. Bacteroidetes(p);unkn. Bacteroidetes(p);unkn. Bacteroidetes(p);unkn. Bacteroidetes(p)	0.789305	0.426261	0.571527		Bacteria;Firmicutes;Clostridia;Clostridiales;Ruminococcaceae;Ruminiclostridium;unkn. Ruminiclostridium(g)	-0.632611	0.650011	0.762061
Bacteria;Bacteroidetes;Bacteroidia;Bacteroidales;Porphyromonadaceae;Coprobacter;Coprobacter fastidiosus	0.775728	0.725494	0.831024		Bacteria;Firmicutes;Clostridia;Clostridiales;Ruminococcaceae;Faecalibacterium;Faecalibacterium prausnitzii	-0.632587	0.742326	0.83703
Bacteria;Actinobacteria;Actinobacteria;Actinomycetales;Actinomycetaceae;unkn. Actinomycetaceae(f);unkn. Actinomycetaceae(f)	0.741603	0.650927	0.762061		Bacteria;Firmicutes;Clostridia;Clostridiales;unkn. Clostridiales(o);Flavonifractor;Flavonifractor plautii	-0.607811	0.665778	0.777079
Bacteria;Firmicutes;Clostridia;Clostridiales;Oscillospiraceae;unkn. Oscillospiraceae(f);unkn. Oscillospiraceae(f)	0.735672	0.615901	0.734491		Bacteria;Bacteroidetes;Bacteroidia;Bacteroidales;Porphyromonadaceae;Parabacteroides;Parabacteroides merdae	-0.606757	0.765971	0.847645
Bacteria;Bacteroidetes;Bacteroidia;Bacteroidales;Prevotellaceae;Prevotella;Prevotella corporis	0.731372	0.801873	0.867176		Bacteria;Firmicutes;Clostridia;Clostridiales;Lachnospiraceae;Oribacterium;unkn. Oribacterium(g)	-0.606632	0.72207	0.830165
Bacteria;Firmicutes;Tissierellia;Tissierellales;Peptoniphilaceae;Finegoldia;Finegoldia magna	0.715069	0.587679	0.70533		Bacteria;Actinobacteria;Coriobacteriia;Coriobacteriales;Coriobacteriaceae;unkn. Coriobacteriaceae(f);unkn. Coriobacteriaceae(f)	-0.559284	0.72931	0.831024
Bacteria;Firmicutes;Clostridia;Clostridiales;Eubacteriaceae;unkn. Eubacteriaceae(f);unkn. Eubacteriaceae(f)	0.656411	0.534465	0.653613		Bacteria;Firmicutes;Tissierellia;Tissierellales;Peptoniphilaceae;Anaerococcus;Anaerococcus sp. S138	-0.548442	0.759648	0.847645
Bacteria;Firmicutes;Bacilli;Bacillales;Bacillaceae;Bacillus;unkn. Bacillus(g)	0.628637	0.385246	0.537944		Bacteria;Firmicutes;Clostridia;Clostridiales;Lachnospiraceae;Lachnoclostridium;[Clostridium] clostridioforme	-0.48191	0.765652	0.847645
Bacteria;Firmicutes;unkn. Firmicutes(p);unkn. Firmicutes(p);unkn. Firmicutes(p);unkn. Firmicutes(p);unkn. Firmicutes(p)	0.624244	0.401821	0.55211		Bacteria;Firmicutes;Clostridia;Clostridiales;Lachnospiraceae;Blautia;unkn. Blautia(g)	-0.453719	0.74548	0.83703
Bacteria;Firmicutes;Clostridia;Clostridiales;unkn. Clostridiales(o);unkn. Clostridiales(o);unkn. Clostridiales(o)	0.616078	0.530776	0.653262		Bacteria;Firmicutes;Clostridia;Clostridiales;Lachnospiraceae;Blautia;[Ruminococcus] torques	-0.441032	0.798734	0.867176
Bacteria;Firmicutes;Clostridia;Clostridiales;Oscillospiraceae;Marseillibacter;Marseillibacter massiliensis	0.592321	0.773229	0.850774		Bacteria;Bacteroidetes;Bacteroidia;Bacteroidales;Porphyromonadaceae;Parabacteroides;Parabacteroides distasonis	-0.434282	0.785002	0.858806
Bacteria;Firmicutes;Clostridia;Clostridiales;Lachnospiraceae;Dorea;unkn. Dorea(g)	0.565731	0.728513	0.831024		Bacteria;Actinobacteria;Coriobacteriia;unkn. Coriobacteriia(c);unkn. Coriobacteriia(c);unkn. Coriobacteriia(c);unkn. Coriobacteriia(c)	-0.406995	0.743601	0.83703
Bacteria;Actinobacteria;Actinobacteria;Actinomycetales;Actinomycetaceae;Mobiluncus;Mobiluncus curtisii	0.560969	0.826526	0.881628		Bacteria;Firmicutes;Clostridia;Clostridiales;Eubacteriaceae;Eubacterium;Eubacterium ramulus	-0.405151	0.858065	0.901217
Bacteria;Actinobacteria;Actinobacteria;Actinomycetales;Actinomycetaceae;Varibaculum;Varibaculum cambriense	0.444868	0.858972	0.901217		Bacteria;Bacteroidetes;Bacteroidia;Bacteroidales;Odoribacteraceae;Odoribacter;Odoribacter splanchnicus	-0.391607	0.808379	0.867176
Bacteria;Firmicutes;Negativicutes;Veillonellales;Veillonellaceae;unkn. Veillonellaceae(f);unkn. Veillonellaceae(f)	0.42265	0.688087	0.798264		Bacteria;Firmicutes;Clostridia;Clostridiales;Lachnospiraceae;Anaerostipes;unkn. Anaerostipes(g)	-0.381064	0.803598	0.867176
Bacteria;Bacteroidetes;Bacteroidia;Bacteroidales;Prevotellaceae;Prevotella;unkn. Prevotella(g)	0.386419	0.76561	0.847645		Bacteria;Bacteroidetes;Bacteroidia;Bacteroidales;Odoribacteraceae;Butyricimonas;unkn. Butyricimonas(g)	-0.357116	0.822806	0.880105
Bacteria;Proteobacteria;unkn. Proteobacteria(p);unkn. Proteobacteria(p);unkn. Proteobacteria(p);unkn. Proteobacteria(p);unkn. Proteobacteria(p)	0.376957	0.629462	0.743733		Bacteria;Actinobacteria;Actinobacteria;Actinomycetales;Actinomycetaceae;Actinomyces;unkn. Actinomyces(g)	-0.303054	0.835057	0.885806
Bacteria;Bacteroidetes;Bacteroidia;Bacteroidales;Bacteroidaceae;Bacteroides;Bacteroides vulgatus	0.374948	0.78199	0.857955		Bacteria;Firmicutes;Clostridia;Clostridiales;Clostridiaceae;Clostridium;unkn. Clostridium(g)	-0.245793	0.804212	0.867176
Bacteria;Firmicutes;Tissierellia;Tissierellales;Peptoniphilaceae;Peptoniphilus;Peptoniphilus harei	0.373962	0.845252	0.894151		Bacteria;Bacteroidetes;Bacteroidia;Bacteroidales;Bacteroidaceae;Bacteroides;Bacteroides uniformis	-0.216259	0.894408	0.928251
Bacteria;Proteobacteria;Gammaproteobacteria;Enterobacterales;Enterobacteriaceae;Klebsiella;unkn. Klebsiella(g)	0.357893	0.771415	0.850774		Bacteria;Firmicutes;Tissierellia;Tissierellales;Peptoniphilaceae;Finegoldia;Finegoldia sp. MVA6	-0.170044	0.915881	0.937862
Bacteria;Firmicutes;Tissierellia;unkn. Tissierellia(c);unkn. Tissierellia(c);unkn. Tissierellia(c);unkn. Tissierellia(c)	0.355992	0.764789	0.847645		Bacteria;Firmicutes;Clostridia;Clostridiales;Oscillospiraceae;Oscillibacter;Oscillibacter sp. G2	-0.166526	0.941832	0.961871
Bacteria;Firmicutes;Bacilli;Bacillales;Bacillaceae;unkn. Bacillaceae(f);unkn. Bacillaceae(f)	0.35408	0.620406	0.735296		Bacteria;Bacteroidetes;Bacteroidia;Bacteroidales;Odoribacteraceae;Odoribacter;unkn. Odoribacter(g)	-0.0599907	0.97586	0.99135
Bacteria;Firmicutes;Tissierellia;Tissierellales;Peptoniphilaceae;Peptoniphilus;Peptoniphilus lacrimalis	0.314985	0.907502	0.934265		Bacteria;Firmicutes;Clostridia;Clostridiales;Lachnospiraceae;Roseburia;Roseburia sp. 1120	-0.0322334	0.986626	0.994395
Bacteria;Firmicutes;Tissierellia;Tissierellales;Peptoniphilaceae;Peptoniphilus;Peptoniphilus sp. gpac018A	0.295226	0.856926	0.901217		Bacteria;Firmicutes;Bacilli;Lactobacillales;unkn. Lactobacillales(o);unkn. Lactobacillales(o);unkn. Lactobacillales(o)	-0.0159117	0.983953	0.994311
Bacteria;Bacteroidetes;Bacteroidia;Bacteroidales;Porphyromonadaceae;Porphyromonas;unkn. Porphyromonas(g)	0.275451	0.829279	0.882114		Bacteria;Firmicutes;Clostridia;Clostridiales;Ruminococcaceae;Subdoligranulum;Subdoligranulum sp. DJF_VR33k2	-0.0108377	0.996096	0.998697
Bacteria;Proteobacteria;Gammaproteobacteria;Pseudomonadales;Pseudomonadaceae;Pseudomonas;Pseudomonas aeruginosa	0.251977	0.794501	0.866729
Bacteria;Firmicutes;Clostridia;Clostridiales;Oscillospiraceae;Oscillibacter;unkn. Oscillibacter(g)	0.243151	0.871072	0.909184
Bacteria;Bacteroidetes;Bacteroidia;Bacteroidales;Prevotellaceae;Prevotella;Prevotella copri	0.204259	0.893944	0.928251
Bacteria;Firmicutes;Clostridia;Clostridiales;Eubacteriaceae;Eubacterium;[Eubacterium] hallii	0.200528	0.913286	0.937705
Bacteria;Firmicutes;Clostridia;Clostridiales;Lachnospiraceae;Blautia;Blautia massiliensis	0.196894	0.899495	0.92851
Bacteria;Bacteroidetes;Bacteroidia;Bacteroidales;Bacteroidaceae;Bacteroides;Bacteroides ovatus	0.193538	0.897976	0.92851
Bacteria;Bacteroidetes;Bacteroidia;Bacteroidales;Porphyromonadaceae;unkn. Porphyromonadaceae(f);unkn. Porphyromonadaceae(f)	0.177082	0.871301	0.909184
Bacteria;Proteobacteria;Gammaproteobacteria;Enterobacterales;Enterobacteriaceae;Escherichia;Escherichia coli	0.0594882	0.972989	0.991055
Bacteria;Bacteroidetes;Bacteroidia;Bacteroidales;Prevotellaceae;unkn. Prevotellaceae(f);unkn. Prevotellaceae(f)	0.0295927	0.981059	0.994002
Bacteria;Firmicutes;Bacilli;Bacillales;Staphylococcaceae;Staphylococcus;Staphylococcus epidermidis	0.0177674	0.990161	0.995345
Bacteria;Firmicutes;Tissierellia;Tissierellales;unkn. Tissierellales(o);unkn. Tissierellales(o);unkn. Tissierellales(o)	0.001117	0.999188	0.999188
