# Supplementary material for: 16S rRNA gene sequencing of rectal swab in patients affected by COVID-19
Source: PLoS One. 2021 Feb 17;16(2):e0247041. doi: 10.1371/journal.pone.0247041 (PMC7888592; doi:10.1371/journal.pone.0247041)
Supplement: S11 Table — (XLSX) [file pone.0247041.s011.xlsx]

## Sheet: up
	UP	i-COVID19 vs CTRL used as reference				DOWN	i-COVID19 vs CTRL used as reference
OTUs	logFC.deseq2	P-value	FDR		OTUs	logFC.deseq2	P-value	FDR
Bacteria;Firmicutes;Bacilli;Lactobacillales;Enterococcaceae;unkn. Enterococcaceae(f);unkn. Enterococcaceae(f)	30	2.74174e-30	6.85434e-28		Bacteria;Firmicutes;Clostridia;Clostridiales;Ruminococcaceae;Faecalibacterium;Faecalibacterium prausnitzii	-28.3575	1.40981e-25	8.8113e-24
Bacteria;Firmicutes;Bacilli;Lactobacillales;Enterococcaceae;Enterococcus;Enterococcus faecium	27.6021	1.92805e-29	2.41006e-27		Bacteria;Bacteroidetes;Bacteroidia;Bacteroidales;Prevotellaceae;Prevotella;Prevotella bivia	-27.1078	3.92764e-27	3.27303e-25
Bacteria;Actinobacteria;Actinobacteria;Corynebacteriales;Corynebacteriaceae;Corynebacterium;Corynebacterium amycolatum	27.0565	6.64906e-21	2.77044e-19		Bacteria;Firmicutes;Clostridia;Clostridiales;unkn. Clostridiales(o);Fenollaria;Fenollaria massiliensis	-26.7801	2.74777e-20	9.81346e-19
Bacteria;Firmicutes;Tissierellia;Tissierellales;Peptoniphilaceae;Anaerococcus;Anaerococcus octavius	26.7657	4.7654e-21	2.3827e-19		Bacteria;Firmicutes;Clostridia;Clostridiales;unkn. Clostridiales(o);Fenollaria;unkn. Fenollaria(g)	-25.9563	1.21124e-19	3.02811e-18
Bacteria;Actinobacteria;Actinobacteria;Corynebacteriales;Corynebacteriaceae;Corynebacterium;Corynebacterium imitans	26.2608	4.52928e-20	1.29287e-18		Bacteria;Firmicutes;Tissierellia;Tissierellales;Peptoniphilaceae;Peptoniphilus;Peptoniphilus gorbachii	-25.3335	6.53186e-17	8.59455e-16
Bacteria;Firmicutes;Bacilli;Lactobacillales;Aerococcaceae;Facklamia;Facklamia hominis	26.1428	3.28942e-18	5.87396e-17		Bacteria;Bacteroidetes;Bacteroidia;Bacteroidales;Bacteroidaceae;Bacteroides;Bacteroides clarus	-24.8991	4.65432e-20	1.29287e-18
Bacteria;Fusobacteria;Fusobacteriia;Fusobacteriales;Fusobacteriaceae;Fusobacterium;Fusobacterium nucleatum	25.3945	2.93282e-17	4.07335e-16		Bacteria;Bacteroidetes;Bacteroidia;Bacteroidales;Prevotellaceae;Prevotella;Prevotella sp. MC_18	-24.5253	6.03951e-16	6.1271e-15
Bacteria;Firmicutes;Bacilli;Lactobacillales;Enterococcaceae;Enterococcus;Enterococcus hirae	25.2829	9.94758e-19	2.07241e-17		Bacteria;Bacteroidetes;Bacteroidia;Bacteroidales;Prevotellaceae;Prevotella;Prevotella sp. DJF_RP53	-24.5205	6.1271e-16	6.1271e-15
Bacteria;Firmicutes;Bacilli;Lactobacillales;Enterococcaceae;Enterococcus;Enterococcus rivorum	25.2717	9.35638e-19	2.07241e-17		Bacteria;Bacteroidetes;Bacteroidia;Bacteroidales;Bacteroidaceae;Bacteroides;Bacteroides massiliensis	-24.4402	1.29303e-17	2.02037e-16
Bacteria;Actinobacteria;Actinobacteria;Micrococcales;Dermabacteraceae;unkn. Dermabacteraceae(f);unkn. Dermabacteraceae(f)	24.5889	2.9302e-16	3.32977e-15		Bacteria;Bacteroidetes;Bacteroidia;Bacteroidales;Bacteroidaceae;Bacteroides;Bacteroides eggerthii	-24.0549	2.14034e-15	1.98179e-14
Bacteria;Bacteroidetes;Bacteroidia;Bacteroidales;Prevotellaceae;Prevotella;Prevotella buccalis	24.2638	1.42149e-18	2.73364e-17		Bacteria;Firmicutes;Clostridia;Clostridiales;Lachnospiraceae;Anaerostipes;Anaerostipes hadrus	-23.9626	2.0768e-17	3.05412e-16
Bacteria;Firmicutes;Tissierellia;Tissierellales;Peptoniphilaceae;Anaerococcus;Candidatus Anaerococcus phoceensis	23.8743	2.10185e-15	1.98179e-14		Bacteria;Actinobacteria;Actinobacteria;Corynebacteriales;Corynebacteriaceae;Corynebacterium;Corynebacterium pyruviciproducens	-23.8878	3.33436e-15	2.97711e-14
Bacteria;Firmicutes;Bacilli;Lactobacillales;Enterococcaceae;Vagococcus;unkn. Vagococcus(g)	23.8156	1.20017e-16	1.50021e-15		Bacteria;Synergistetes;Synergistia;Synergistales;Synergistaceae;Pyramidobacter;Pyramidobacter piscolens	-23.3308	1.27127e-17	2.02037e-16
Bacteria;Actinobacteria;Actinobacteria;Corynebacteriales;Corynebacteriaceae;Corynebacterium;Corynebacterium tuscaniense	23.7045	3.47363e-15	2.99451e-14		Bacteria;Bacteroidetes;Bacteroidia;Bacteroidales;Rikenellaceae;Alistipes;Alistipes putredinis	-23.2316	4.00889e-16	4.35749e-15
Bacteria;Firmicutes;Bacilli;Lactobacillales;Lactobacillaceae;Lactobacillus;Lactobacillus helveticus	23.2246	1.52243e-16	1.81241e-15		Bacteria;Firmicutes;Erysipelotrichia;Erysipelotrichales;Erysipelotrichaceae;Erysipelatoclostridium;[Clostridium] spiroforme	-23.1544	2.25628e-14	1.76272e-13
Bacteria;Actinobacteria;Actinobacteria;Corynebacteriales;Corynebacteriaceae;Corynebacterium;Corynebacterium sp. IrT-R5M2-141	22.6045	7.16687e-14	5.26975e-13		Bacteria;Actinobacteria;Actinobacteria;Corynebacteriales;Corynebacteriaceae;Corynebacterium;Corynebacterium sp. NML96-0085	-22.9511	3.79e-14	2.87121e-13
Bacteria;Firmicutes;Tissierellia;Tissierellales;Peptoniphilaceae;Peptoniphilus;Peptoniphilus sp. S362	22.4953	9.66128e-14	6.70922e-13		Bacteria;Bacteroidetes;Bacteroidia;Bacteroidales;Prevotellaceae;Metaprevotella;Metaprevotella massiliensis	-22.644	8.26555e-14	5.90397e-13
Bacteria;Actinobacteria;Actinobacteria;Micrococcales;unkn. Micrococcales(o);unkn. Micrococcales(o);unkn. Micrococcales(o)	11.5958	6.75725e-08	3.75403e-07		Bacteria;Bacteroidetes;Bacteroidia;Bacteroidales;Bacteroidaceae;Bacteroides;Bacteroides salyersiae	-22.5644	1.05097e-14	8.75806e-14
Bacteria;Proteobacteria;Alphaproteobacteria;unkn. Alphaproteobacteria(c);unkn. Alphaproteobacteria(c);unkn. Alphaproteobacteria(c);unkn. Alphaproteobacteria(c)	10.4172	2.85839e-06	1.55347e-05		Bacteria;Firmicutes;Tissierellia;Tissierellales;Peptoniphilaceae;Peptoniphilus;Peptoniphilus sp. S470	-22.5246	1.11568e-13	7.53839e-13
Bacteria;Actinobacteria;Coriobacteriia;Eggerthellales;Eggerthellaceae;Slackia;unkn. Slackia(g)	10.097	0.000297387	0.00128184		Bacteria;Bacteroidetes;Bacteroidia;Bacteroidales;Porphyromonadaceae;Coprobacter;Coprobacter fastidiosus	-22.463	1.30171e-13	8.56389e-13
Bacteria;Firmicutes;Erysipelotrichia;Erysipelotrichales;unkn. Erysipelotrichales(o);unkn. Erysipelotrichales(o);unkn. Erysipelotrichales(o)	10.0564	0.000450376	0.00181603		Bacteria;Firmicutes;Tissierellia;Tissierellales;Peptoniphilaceae;Peptoniphilus;Peptoniphilus sp. gpac007	-22.4622	1.95605e-14	1.57746e-13
Bacteria;Actinobacteria;Actinobacteria;Micrococcales;Micrococcaceae;Micrococcus;Micrococcus luteus	9.90395	0.000448023	0.00181603		Bacteria;Bacteroidetes;Bacteroidia;Bacteroidales;Prevotellaceae;Prevotella;Prevotella sp. BI-42	-22.4525	1.33635e-13	8.56633e-13
Bacteria;Firmicutes;Tissierellia;Tissierellales;Peptoniphilaceae;Anaerococcus;Anaerococcus provenciensis	9.83958	0.00038311	0.00162335		Bacteria;Firmicutes;Clostridia;Clostridiales;Lachnospiraceae;Anaerobium;Anaerobium acetethylicum	-22.1077	3.14489e-13	1.91761e-12
Bacteria;Actinobacteria;Actinobacteria;Corynebacteriales;Corynebacteriaceae;Corynebacterium;Corynebacterium sundsvallense	9.74959	0.000738199	0.00263642		Bacteria;Actinobacteria;Actinobacteria;Actinomycetales;Actinomycetaceae;Actinotignum;Actinotignum schaalii	-22.0956	3.24089e-13	1.9291e-12
Bacteria;Proteobacteria;Betaproteobacteria;Burkholderiales;Sutterellaceae;unkn. Sutterellaceae(f);unkn. Sutterellaceae(f)	9.50844	0.00156956	0.00523187		Bacteria;Firmicutes;Clostridia;Clostridiales;Ruminococcaceae;Oscillospira;Oscillospira guilliermondii	-22.0208	1.65047e-13	1.03154e-12
Bacteria;Actinobacteria;unkn. Actinobacteria(p);unkn. Actinobacteria(p);unkn. Actinobacteria(p);unkn. Actinobacteria(p);unkn. Actinobacteria(p)	9.48987	4.88738e-06	2.49773e-05		Bacteria;Bacteroidetes;Bacteroidia;Bacteroidales;Bacteroidaceae;Bacteroides;Bacteroides stercoris	-21.84	6.06609e-13	3.52679e-12
Bacteria;Bacteroidetes;Flavobacteriia;Flavobacteriales;Flavobacteriaceae;unkn. Flavobacteriaceae(f);unkn. Flavobacteriaceae(f)	9.27384	0.000262914	0.00115313		Bacteria;Firmicutes;Clostridia;Clostridiales;Ruminococcaceae;Saccharofermentans;Saccharofermentans acetigenes	-21.4139	1.70176e-12	9.66906e-12
Bacteria;Actinobacteria;Actinobacteria;Corynebacteriales;Corynebacteriaceae;Corynebacterium;Corynebacterium afermentans	9.16223	0.002327	0.0071821		Bacteria;Firmicutes;Clostridia;Clostridiales;Ruminococcaceae;Faecalibacterium;unkn. Faecalibacterium(g)	-11.19	4.65663e-06	2.47693e-05
Bacteria;Bacteroidetes;Bacteroidia;Bacteroidales;Prevotellaceae;Prevotella;Prevotella sp. S4-8	9.01374	0.000919308	0.00319204		Bacteria;Firmicutes;Clostridia;Clostridiales;unkn. Clostridiales(o);Flavonifractor;Flavonifractor plautii	-9.44677	4.89554e-06	2.49773e-05
Bacteria;Firmicutes;Clostridia;Clostridiales;Lachnospiraceae;Butyrivibrio;Butyrivibrio crossotus	9.00816	0.00276215	0.00812398		Bacteria;Firmicutes;Clostridia;Clostridiales;Clostridiaceae;Hungatella;unkn. Hungatella(g)	-8.96655	1.88874e-05	9.44371e-05
Bacteria;Firmicutes;Clostridia;Clostridiales;Ruminococcaceae;Angelakisella;unkn. Angelakisella(g)	9.00816	0.00276215	0.00812398		Bacteria;Firmicutes;Clostridia;Clostridiales;Lachnospiraceae;Dorea;Dorea longicatena	-8.66277	3.96053e-05	0.000194143
Bacteria;Actinobacteria;Actinobacteria;Bifidobacteriales;Bifidobacteriaceae;unkn. Bifidobacteriaceae(f);unkn. Bifidobacteriaceae(f)	8.96794	0.000753696	0.00265386		Bacteria;Actinobacteria;Coriobacteriia;Coriobacteriales;Coriobacteriaceae;Collinsella;unkn. Collinsella(g)	-8.57066	0.000729722	0.00263642
Bacteria;Actinobacteria;Actinobacteria;Corynebacteriales;Nocardiaceae;Rhodococcus;unkn. Rhodococcus(g)	8.95617	0.000537016	0.00206545		Bacteria;Bacteroidetes;Bacteroidia;Bacteroidales;Odoribacteraceae;Butyricimonas;unkn. Butyricimonas(g)	-8.4913	0.000147374	0.000682286
Bacteria;Firmicutes;Erysipelotrichia;unkn. Erysipelotrichia(c);unkn. Erysipelotrichia(c);unkn. Erysipelotrichia(c);unkn. Erysipelotrichia(c)	8.90872	0.000661431	0.00246803		Bacteria;Firmicutes;Clostridia;Clostridiales;Clostridiaceae;Clostridium;Clostridium sp. A9	-7.62385	0.0018463	0.00599448
Bacteria;Firmicutes;Negativicutes;Veillonellales;unkn. Veillonellales(o);unkn. Veillonellales(o);unkn. Veillonellales(o)	8.908	0.000188194	0.000855429		Bacteria;Bacteroidetes;Bacteroidia;Bacteroidales;Bacteroidaceae;Bacteroides;Bacteroides fragilis	-7.59196	0.000472189	0.00184449
Bacteria;Firmicutes;Clostridia;Clostridiales;Ruminococcaceae;Gorbachella;unkn. Gorbachella(g)	8.88976	0.00314609	0.0090405		Bacteria;Actinobacteria;Coriobacteriia;unkn. Coriobacteriia(c);unkn. Coriobacteriia(c);unkn. Coriobacteriia(c);unkn. Coriobacteriia(c)	-7.44685	9.10111e-05	0.000429298
Bacteria;Proteobacteria;Alphaproteobacteria;Rhizobiales;unkn. Rhizobiales(o);unkn. Rhizobiales(o);unkn. Rhizobiales(o)	8.87867	4.93669e-05	0.000237341		Bacteria;Firmicutes;Clostridia;Clostridiales;Eubacteriaceae;Eubacterium;[Eubacterium] hallii	-7.32999	0.0025335	0.00772408
Bacteria;Actinobacteria;Coriobacteriia;Coriobacteriales;Coriobacteriaceae;Senegalimassilia;Senegalimassilia anaerobia	8.87865	0.00318451	0.00904691		Bacteria;Actinobacteria;Coriobacteriia;Coriobacteriales;Coriobacteriaceae;unkn. Coriobacteriaceae(f);unkn. Coriobacteriaceae(f)	-7.31913	0.00167211	0.00550035
Bacteria;Firmicutes;Negativicutes;Veillonellales;Veillonellaceae;Veillonella;Veillonella parvula	8.66721	0.000580211	0.00219777		Bacteria;Firmicutes;Clostridia;Clostridiales;Lachnospiraceae;Lachnoclostridium;[Clostridium] clostridioforme	-7.28889	0.000684305	0.00251583
Bacteria;Firmicutes;Clostridia;Clostridiales;unkn. Clostridiales(o);Howardella;Howardella ureilytica	8.61909	0.00421451	0.0114525		Bacteria;Firmicutes;Clostridia;Clostridiales;Lachnospiraceae;Anaerostipes;Anaerostipes sp. 992a	-7.2455	0.000459645	0.00182399
Bacteria;Firmicutes;Bacilli;Lactobacillales;Enterococcaceae;Enterococcus;Enterococcus casseliflavus	8.58822	0.00282289	0.00820607		Bacteria;Firmicutes;Clostridia;Clostridiales;Clostridiaceae;Clostridium;Clostridium sp. enrichment culture clone 7-14	-7.1873	0.00429905	0.0115001
Bacteria;Proteobacteria;Gammaproteobacteria;Enterobacterales;Enterobacteriaceae;Klebsiella;Klebsiella oxytoca	8.58451	0.00263708	0.00794302		Bacteria;Firmicutes;Clostridia;Clostridiales;Clostridiaceae;Clostridium;Clostridium sp.	-7.14467	0.000449684	0.00181603
Bacteria;Firmicutes;Clostridia;Clostridiales;Clostridiaceae;Fonticella;unkn. Fonticella(g)	8.48154	0.00368551	0.0102543		Bacteria;Proteobacteria;Deltaproteobacteria;Desulfovibrionales;Desulfovibrionaceae;Desulfovibrio;unkn. Desulfovibrio(g)	-7.09005	0.00437004	0.0115001
Bacteria;Firmicutes;Clostridia;Clostridiales;Clostridiales Family XIII. Incertae Sedis;Mogibacterium;unkn. Mogibacterium(g)	8.34694	0.00193798	0.00615315		Bacteria;Actinobacteria;Actinobacteria;Actinomycetales;Actinomycetaceae;Varibaculum;Varibaculum cambriense	-6.98156	0.011145	0.0265357
Bacteria;Firmicutes;Clostridia;Clostridiales;Clostridiaceae;Clostridium;Clostridium sp. TM-40	8.17065	0.00673439	0.0173567		Bacteria;Bacteroidetes;Bacteroidia;Bacteroidales;Rikenellaceae;unkn. Rikenellaceae(f);unkn. Rikenellaceae(f)	-6.58756	0.000984755	0.00337245
Bacteria;Proteobacteria;Betaproteobacteria;Burkholderiales;Sutterellaceae;Parasutterella;unkn. Parasutterella(g)	7.95564	0.00837335	0.0209334		Bacteria;Firmicutes;Clostridia;Clostridiales;Lachnospiraceae;Fusicatenibacter;Fusicatenibacter saccharivorans	-6.56907	0.0127853	0.0295957
Bacteria;Firmicutes;Clostridia;Clostridiales;Clostridiaceae;Clostridium;Clostridium fusiformis	7.49755	0.0131227	0.0300979		Bacteria;Firmicutes;Clostridia;Clostridiales;Ruminococcaceae;Ruminiclostridium;unkn. Ruminiclostridium(g)	-6.55682	0.000238483	0.00106466
Bacteria;Firmicutes;Clostridia;Clostridiales;Eubacteriaceae;Eubacterium;Eubacterium coprostanoligenes	5.7657	0.0187772	0.041178		Bacteria;Firmicutes;Clostridia;Clostridiales;Clostridiaceae;Clostridium;Clostridium sp. 14505	-6.36179	0.0155925	0.0348046
Bacteria;Firmicutes;Bacilli;Lactobacillales;Enterococcaceae;Enterococcus;unkn. Enterococcus(g)	4.88694	0.008757	0.0216757		Bacteria;Firmicutes;Clostridia;Clostridiales;unkn. Clostridiales(o);Intestinimonas;Intestinimonas sp. FSAA-17	-6.35684	0.00369155	0.0102543
Bacteria;Actinobacteria;Actinobacteria;Corynebacteriales;Corynebacteriaceae;Corynebacterium;unkn. Corynebacterium(g)	4.43232	0.0166667	0.0368732		Bacteria;Firmicutes;Clostridia;Clostridiales;Lachnospiraceae;Oribacterium;unkn. Oribacterium(g)	-6.35515	0.00919908	0.0224915
Bacteria;Firmicutes;Negativicutes;unkn. Negativicutes(c);unkn. Negativicutes(c);unkn. Negativicutes(c);unkn. Negativicutes(c)	3.58184	0.0122085	0.0285246		Bacteria;Firmicutes;Clostridia;Clostridiales;Ruminococcaceae;Anaerotruncus;Anaerotruncus colihominis	-6.22591	0.0146954	0.0333986
Bacteria;Actinobacteria;Actinobacteria;Corynebacteriales;unkn. Corynebacteriales(o);Lawsonella;Lawsonella clevelandensis	4.37167	0.0534326	0.0996878		Bacteria;Actinobacteria;Coriobacteriia;Coriobacteriales;Atopobiaceae;Atopobium;Atopobium deltae	-6.13077	0.00926652	0.0224915
Bacteria;Firmicutes;Clostridia;Clostridiales;Clostridiales Family XIII. Incertae Sedis;Casaltella;unkn. Casaltella(g)	4.32225	0.0522302	0.098177		Bacteria;Firmicutes;Clostridia;Clostridiales;Lachnospiraceae;Tyzzerella;unkn. Tyzzerella(g)	-5.95693	0.00211694	0.00661545
Bacteria;Proteobacteria;Betaproteobacteria;Burkholderiales;unkn. Burkholderiales(o);unkn. Burkholderiales(o);unkn. Burkholderiales(o)	3.88921	0.0218594	0.0467082		Bacteria;Bacteroidetes;Bacteroidia;Bacteroidales;Bacteroidaceae;Bacteroides;Bacteroides finegoldii	-5.94539	0.00747072	0.019058
Bacteria;Proteobacteria;Deltaproteobacteria;Desulfovibrionales;Desulfovibrionaceae;Bilophila;unkn. Bilophila(g)	3.8695	0.0719352	0.126646		Bacteria;Firmicutes;Clostridia;Clostridiales;Lachnospiraceae;Anaerostipes;unkn. Anaerostipes(g)	-5.93276	0.0115594	0.0272626
Bacteria;Actinobacteria;Actinobacteria;Corynebacteriales;unkn. Corynebacteriales(o);unkn. Corynebacteriales(o);unkn. Corynebacteriales(o)	3.75624	0.0352908	0.0711507		Bacteria;Firmicutes;Clostridia;Clostridiales;Lachnospiraceae;Lachnoclostridium;[Clostridium] lavalense	-5.90853	0.00377172	0.0103619
Bacteria;Firmicutes;Erysipelotrichia;Erysipelotrichales;Erysipelotrichaceae;unkn. Erysipelotrichaceae(f);unkn. Erysipelotrichaceae(f)	3.30665	0.0797466	0.139417		Bacteria;Bacteroidetes;Bacteroidia;Bacteroidales;Bacteroidaceae;Bacteroides;Bacteroides nordii	-5.90774	0.00653921	0.0170292
Bacteria;Firmicutes;Clostridia;Clostridiales;Ruminococcaceae;Ruminococcus;Ruminococcus lactaris	3.20963	0.237831	0.328497		Bacteria;Firmicutes;Clostridia;Clostridiales;Clostridiaceae;Clostridium;Clostridium sp. BPY5	-5.90755	0.0152236	0.0342874
Bacteria;Proteobacteria;Betaproteobacteria;Burkholderiales;Sutterellaceae;Parasutterella;Parasutterella excrementihominis	2.79292	0.338102	0.444871		Bacteria;Bacteroidetes;Bacteroidia;Bacteroidales;Prevotellaceae;Prevotella;Prevotella sp. oral taxon G70	-5.88489	0.0019444	0.00615315
Bacteria;Actinobacteria;Actinobacteria;unkn. Actinobacteria(c);unkn. Actinobacteria(c);unkn. Actinobacteria(c);unkn. Actinobacteria(c)	2.62187	0.0812617	0.140644		Bacteria;Firmicutes;Clostridia;Clostridiales;Ruminococcaceae;Caproiciproducens;unkn. Caproiciproducens(g)	-5.87671	0.0193096	0.0419775
Bacteria;Proteobacteria;Deltaproteobacteria;Desulfovibrionales;Desulfovibrionaceae;Bilophila;Bilophila wadsworthia	2.53523	0.31405	0.424392		Bacteria;Proteobacteria;Gammaproteobacteria;Enterobacterales;Enterobacteriaceae;Klebsiella;unkn. Klebsiella(g)	-5.77268	0.00778343	0.0196551
Bacteria;Firmicutes;Tissierellia;Tissierellales;Peptoniphilaceae;Anaerococcus;Anaerococcus prevotii	2.39851	0.147464	0.223431		Bacteria;Firmicutes;Clostridia;Clostridiales;Clostridiaceae;Butyricicoccus;unkn. Butyricicoccus(g)	-5.77206	0.00434426	0.0115001
Bacteria;Firmicutes;Bacilli;unkn. Bacilli(c);unkn. Bacilli(c);unkn. Bacilli(c);unkn. Bacilli(c)	2.24387	0.0492806	0.0940469		Bacteria;Bacteroidetes;Bacteroidia;Bacteroidales;Bacteroidaceae;Bacteroides;Bacteroides sp.	-5.72634	0.00141617	0.00478436
Bacteria;Actinobacteria;Actinobacteria;Corynebacteriales;Corynebacteriaceae;Corynebacterium;Corynebacterium aurimucosum	2.23078	0.42847	0.532923		Bacteria;Firmicutes;Clostridia;Clostridiales;Lachnospiraceae;Lachnoclostridium;[Clostridium] bolteae	-5.38351	0.0103401	0.024856
Bacteria;Firmicutes;Negativicutes;Acidaminococcales;Acidaminococcaceae;Acidaminococcus;Acidaminococcus intestini	2.20772	0.448921	0.551266		Bacteria;Firmicutes;Clostridia;Clostridiales;Lachnospiraceae;Tyzzerella;[Clostridium] lactatifermentans	-6.00492	0.0316581	0.0648731
Bacteria;Actinobacteria;Actinobacteria;Bifidobacteriales;Bifidobacteriaceae;Bifidobacterium;unkn. Bifidobacterium(g)	2.09101	0.317086	0.42619		Bacteria;Bacteroidetes;Bacteroidia;Bacteroidales;Rikenellaceae;Alistipes;Alistipes shahii	-5.84055	0.0347768	0.0706846
Bacteria;Firmicutes;Bacilli;Lactobacillales;Enterococcaceae;Enterococcus;Enterococcus durans	2.03878	0.416019	0.525277		Bacteria;Firmicutes;Negativicutes;Acidaminococcales;Acidaminococcaceae;Phascolarctobacterium;unkn. Phascolarctobacterium(g)	-5.68363	0.0285654	0.0600114
Bacteria;Firmicutes;Tissierellia;Tissierellales;Peptoniphilaceae;Finegoldia;Finegoldia magna	1.64741	0.332136	0.439333		Bacteria;Bacteroidetes;Bacteroidia;Bacteroidales;Odoribacteraceae;Butyricimonas;Butyricimonas sp. S479	-5.55502	0.0293862	0.0612213
Bacteria;Proteobacteria;Gammaproteobacteria;Pseudomonadales;Pseudomonadaceae;Pseudomonas;unkn. Pseudomonas(g)	1.64119	0.223283	0.313571		Bacteria;Actinobacteria;Actinobacteria;Actinomycetales;Actinomycetaceae;Actinomyces;Actinomyces ihumii	-5.49991	0.0475796	0.0914992
Bacteria;Firmicutes;Clostridia;Clostridiales;Oscillospiraceae;Oscillibacter;Oscilibacter massiliensis	1.64083	0.423325	0.530928		Bacteria;Firmicutes;Negativicutes;Veillonellales;Veillonellaceae;Dialister;Dialister invisus	-5.38698	0.0565733	0.103724
Bacteria;Firmicutes;Clostridia;Clostridiales;Lachnospiraceae;Lachnoclostridium;[Clostridium] aldenense	1.60509	0.407287	0.516862		Bacteria;Firmicutes;Clostridia;Clostridiales;Ruminococcaceae;Ruminococcus;Ruminococcus sp. 653	-5.28191	0.0255053	0.0540367
Bacteria;Firmicutes;Bacilli;Lactobacillales;Streptococcaceae;unkn. Streptococcaceae(f);unkn. Streptococcaceae(f)	1.4546	0.300991	0.411189		Bacteria;Actinobacteria;Coriobacteriia;Coriobacteriales;Coriobacteriaceae;Collinsella;Collinsella aerofaciens	-5.25142	0.0363978	0.0727955
Bacteria;Firmicutes;Tissierellia;Tissierellales;Peptoniphilaceae;Anaerococcus;Anaerococcus mediterraneensis	1.35225	0.524799	0.621799		Bacteria;Firmicutes;Clostridia;Clostridiales;Clostridiaceae;Clostridium;Clostridium sp. enrichment culture	-5.20498	0.0462011	0.0895371
Bacteria;Proteobacteria;unkn. Proteobacteria(p);unkn. Proteobacteria(p);unkn. Proteobacteria(p);unkn. Proteobacteria(p);unkn. Proteobacteria(p)	1.31295	0.244051	0.335235		Bacteria;Firmicutes;Clostridia;Clostridiales;Ruminococcaceae;Ruminococcus;Ruminococcus gauvreauii	-5.10328	0.0899004	0.152892
Bacteria;Firmicutes;Bacilli;Lactobacillales;Enterococcaceae;Enterococcus;Enterococcus faecalis	1.30105	0.454886	0.554739		Bacteria;Firmicutes;Bacilli;Lactobacillales;Carnobacteriaceae;Granulicatella;unkn. Granulicatella(g)	-5.0496	0.0402172	0.079796
Bacteria;Firmicutes;Tissierellia;Tissierellales;Peptoniphilaceae;Anaerococcus;unkn. Anaerococcus(g)	1.1948	0.474107	0.572593		Bacteria;Firmicutes;Clostridia;Clostridiales;Clostridiales Family XIII. Incertae Sedis;unkn. Clostridiales Family XIII. Incertae Sedis(f);unkn. Clostridiales Family XIII. Incertae Sedis(f)	-4.93551	0.0198909	0.0428684
Bacteria;Proteobacteria;Gammaproteobacteria;Enterobacterales;Enterobacteriaceae;Escherichia;Escherichia coli	1.17252	0.522115	0.621566		Bacteria;Firmicutes;Clostridia;Clostridiales;Oscillospiraceae;Oscillibacter;Oscillibacter sp. enrichment culture clone D6	-4.87885	0.0642603	0.114787
Bacteria;Bacteroidetes;Bacteroidia;Bacteroidales;Bacteroidaceae;Bacteroides;unkn. Bacteroides(g)	1.17179	0.445899	0.551266		Bacteria;Firmicutes;Tissierellia;unkn. Tissierellia(c);unkn. Tissierellia(c);Ezakiella;Ezakiella peruensis	-4.81594	0.0875572	0.149927
Bacteria;Firmicutes;Clostridia;Clostridiales;Clostridiaceae;Clostridium;unkn. Clostridium(g)	1.17086	0.388957	0.497528		Bacteria;Firmicutes;Clostridia;Clostridiales;Ruminococcaceae;Acetivibrio;Acetivibrio cellulolyticus	-4.81237	0.109808	0.179425
Bacteria;Bacteroidetes;Bacteroidia;Bacteroidales;Porphyromonadaceae;unkn. Porphyromonadaceae(f);unkn. Porphyromonadaceae(f)	1.14065	0.424743	0.530928		Bacteria;Firmicutes;Clostridia;Clostridiales;Eubacteriaceae;Eubacterium;Eubacterium ramulus	-4.80352	0.10407	0.17345
Bacteria;Firmicutes;Bacilli;Bacillales;Bacillaceae;unkn. Bacillaceae(f);unkn. Bacillaceae(f)	1.13697	0.36585	0.473899		Bacteria;Firmicutes;Clostridia;Clostridiales;unkn. Clostridiales(o);Fenollaria;Fenollaria timonensis	-4.79757	0.0991543	0.16749
Bacteria;Firmicutes;Bacilli;Bacillales;Bacillaceae;Bacillus;unkn. Bacillus(g)	1.01225	0.349827	0.457889		Bacteria;Firmicutes;Clostridia;Clostridiales;Ruminococcaceae;Subdoligranulum;Subdoligranulum sp. DJF_VR33k2	-4.7419	0.115121	0.184488
Bacteria;Firmicutes;Clostridia;Clostridiales;unkn. Clostridiales(o);Intestinimonas;unkn. Intestinimonas(g)	0.926963	0.603538	0.701788		Bacteria;Actinobacteria;Actinobacteria;Actinomycetales;Actinomycetaceae;Arcanobacterium;unkn. Arcanobacterium(g)	-4.63679	0.123419	0.194504
Bacteria;Firmicutes;Clostridia;Thermoanaerobacterales;Thermodesulfobiaceae;Coprothermobacter;Coprothermobacter proteolyticus	0.905485	0.609981	0.705996		Bacteria;Firmicutes;Clostridia;Clostridiales;Lachnospiraceae;Eisenbergiella;unkn. Eisenbergiella(g)	-4.6244	0.0500265	0.0947471
Bacteria;Firmicutes;Clostridia;Clostridiales;Oscillospiraceae;unkn. Oscillospiraceae(f);unkn. Oscillospiraceae(f)	0.864225	0.6163	0.710023		Bacteria;Firmicutes;Clostridia;Clostridiales;Lachnospiraceae;Tyzzerella;Tyzzerella nexilis	-4.60383	0.0308588	0.0637578
Bacteria;Firmicutes;Clostridia;Clostridiales;Lachnospiraceae;Coprococcus;Coprococcus catus	0.8607	0.760636	0.830388		Bacteria;Firmicutes;Clostridia;Clostridiales;Oscillospiraceae;Marseillibacter;Marseillibacter massiliensis	-4.58782	0.121169	0.192944
Bacteria;Firmicutes;unkn. Firmicutes(p);unkn. Firmicutes(p);unkn. Firmicutes(p);unkn. Firmicutes(p);unkn. Firmicutes(p)	0.792785	0.515364	0.616464		Bacteria;Firmicutes;Clostridia;Clostridiales;Christensenellaceae;unkn. Christensenellaceae(f);unkn. Christensenellaceae(f)	-4.58466	0.0547153	0.101325
Bacteria;Firmicutes;Clostridia;Clostridiales;Ruminococcaceae;Gemmiger;Gemmiger formicilis	0.690798	0.751771	0.827942		Bacteria;Bacteroidetes;Bacteroidia;Bacteroidales;Prevotellaceae;Prevotella;Prevotella copri	-4.54205	0.0419752	0.0819828
Bacteria;Firmicutes;Negativicutes;Veillonellales;Veillonellaceae;unkn. Veillonellaceae(f);unkn. Veillonellaceae(f)	0.622525	0.684118	0.773889		Bacteria;Proteobacteria;Gammaproteobacteria;Enterobacterales;Enterobacteriaceae;Salmonella;Salmonella enterica	-4.41513	0.0664994	0.117907
Bacteria;Firmicutes;Tissierellia;Tissierellales;Peptoniphilaceae;Finegoldia;unkn. Finegoldia(g)	0.485733	0.77735	0.839429		Bacteria;Proteobacteria;Gammaproteobacteria;Enterobacterales;Enterobacteriaceae;Klebsiella;Klebsiella aerogenes	-4.39309	0.10138	0.170101
Bacteria;Firmicutes;Clostridia;unkn. Clostridia(c);unkn. Clostridia(c);unkn. Clostridia(c);unkn. Clostridia(c)	0.424658	0.71879	0.806578		Bacteria;Bacteroidetes;Bacteroidia;Bacteroidales;Prevotellaceae;Paraprevotella;Paraprevotella xylaniphila	-4.38879	0.144846	0.222157
Bacteria;Firmicutes;Erysipelotrichia;Erysipelotrichales;Erysipelotrichaceae;Erysipelatoclostridium;[Clostridium] innocuum	0.341939	0.850466	0.889609		Bacteria;Firmicutes;Clostridia;Clostridiales;Lachnospiraceae;Eisenbergiella;Eisenbergiella massiliensis	-4.3069	0.108685	0.178885
Bacteria;Firmicutes;Tissierellia;Tissierellales;Peptoniphilaceae;Peptoniphilus;unkn. Peptoniphilus(g)	0.340851	0.832231	0.878625		Bacteria;Firmicutes;Clostridia;Clostridiales;Lachnospiraceae;Blautia;Blautia obeum	-4.29623	0.0572795	0.103767
Bacteria;Bacteroidetes;unkn. Bacteroidetes(p);unkn. Bacteroidetes(p);unkn. Bacteroidetes(p);unkn. Bacteroidetes(p);unkn. Bacteroidetes(p)	0.311533	0.811576	0.864115		Bacteria;Firmicutes;Clostridia;Clostridiales;Lachnospiraceae;Lachnospira;unkn. Lachnospira(g)	-4.18242	0.164763	0.243733
Bacteria;Bacteroidetes;Bacteroidia;unkn. Bacteroidia(c);unkn. Bacteroidia(c);unkn. Bacteroidia(c);unkn. Bacteroidia(c)	0.265208	0.84832	0.889609		Bacteria;Proteobacteria;Gammaproteobacteria;Alteromonadales;Moritellaceae;Moritella;Moritella abyssi	-4.17505	0.158149	0.235341
Bacteria;Proteobacteria;Gammaproteobacteria;Enterobacterales;Enterobacteriaceae;unkn. Enterobacteriaceae(f);unkn. Enterobacteriaceae(f)	0.168982	0.914958	0.948325		Bacteria;Firmicutes;Clostridia;Clostridiales;Lachnospiraceae;Lachnoclostridium;[Clostridium] saccharolyticum	-4.12333	0.170829	0.251219
Bacteria;Bacteroidetes;Bacteroidia;Bacteroidales;Bacteroidaceae;unkn. Bacteroidaceae(f);unkn. Bacteroidaceae(f)	0.152324	0.917979	0.948325		Bacteria;Firmicutes;Clostridia;Clostridiales;Eubacteriaceae;Eubacterium;Eubacterium ventriosum	-4.03418	0.180297	0.263592
Bacteria;Firmicutes;Clostridia;Clostridiales;Oscillospiraceae;Oscillibacter;unkn. Oscillibacter(g)	0.127096	0.947183	0.967909		Bacteria;Firmicutes;Clostridia;Clostridiales;Lachnospiraceae;Faecalicatena;Faecalicatena orotica	-4.02683	0.12589	0.196704
Bacteria;Bacteroidetes;Bacteroidia;Bacteroidales;Bacteroidaceae;Bacteroides;Bacteroides sp. MANG	0.050548	0.97815	0.987806		Bacteria;Firmicutes;Clostridia;Clostridiales;Lachnospiraceae;Coprococcus;unkn. Coprococcus(g)	-3.99179	0.11178	0.181461
					Bacteria;Firmicutes;Clostridia;Clostridiales;Clostridiaceae;Clostridium;Clostridium sp. 826	-3.94904	0.189698	0.275724
					Bacteria;Bacteroidetes;Bacteroidia;Bacteroidales;Bacteroidaceae;Bacteroides;Bacteroides faecis	-3.92421	0.112614	0.181636
					Bacteria;Bacteroidetes;Bacteroidia;Bacteroidales;Prevotellaceae;Prevotella;Prevotella sp. oral clone HF050	-3.86965	0.198785	0.287262
					Bacteria;Proteobacteria;Gammaproteobacteria;Enterobacterales;Enterobacteriaceae;Enterobacter;Enterobacter cloacae	-3.86573	0.0815737	0.140644
					Bacteria;Firmicutes;Clostridia;Clostridiales;Clostridiaceae;Clostridium;Clostridium sp. ID5	-3.83635	0.147327	0.223431
					Bacteria;Firmicutes;Tissierellia;Tissierellales;Peptoniphilaceae;Parvimonas;unkn. Parvimonas(g)	-3.8241	0.139095	0.214653
					Bacteria;Firmicutes;Bacilli;Bacillales;Paenibacillaceae;Paenibacillus;unkn. Paenibacillus(g)	-3.75517	0.0568407	0.103724
					Bacteria;Firmicutes;Clostridia;Clostridiales;Ruminococcaceae;Saccharofermentans;unkn. Saccharofermentans(g)	-3.69925	0.219358	0.313368
					Bacteria;Bacteroidetes;Bacteroidia;Bacteroidales;Bacteroidaceae;Bacteroides;Bacteroides sp. Smarlab 3302996	-3.68056	0.221704	0.313571
					Bacteria;Bacteroidetes;Bacteroidia;Bacteroidales;Rikenellaceae;Alistipes;Alistipes massiliensis	-3.67358	0.222585	0.313571
					Bacteria;Bacteroidetes;Bacteroidia;Bacteroidales;Bacteroidaceae;Bacteroides;Bacteroides xylanisolvens	-3.65834	0.224517	0.313571
					Bacteria;Proteobacteria;Gammaproteobacteria;Enterobacterales;Enterobacteriaceae;Klebsiella;Klebsiella sp. sctcc8	-3.56521	0.236584	0.328497
					Bacteria;Firmicutes;Clostridia;Clostridiales;Lachnospiraceae;Lachnoclostridium;[Clostridium] symbiosum	-3.55101	0.0408761	0.0804648
					Bacteria;Bacteroidetes;Bacteroidia;Bacteroidales;Prevotellaceae;Prevotella;Prevotella sp. S4-10	-3.51795	0.123705	0.194504
					Bacteria;Bacteroidetes;Bacteroidia;Bacteroidales;Bacteroidaceae;Bacteroides;Bacteroides uniformis	-3.14223	0.149973	0.225862
					Bacteria;Firmicutes;Clostridia;Clostridiales;Clostridiaceae;Butyricicoccus;Butyricicoccus faecihominis	-3.08357	0.137855	0.214061
					Bacteria;Firmicutes;Clostridia;Clostridiales;Ruminococcaceae;unkn. Ruminococcaceae(f);unkn. Ruminococcaceae(f)	-3.07026	0.0642806	0.114787
					Bacteria;Firmicutes;Negativicutes;Veillonellales;Veillonellaceae;Dialister;Dialister propionicifaciens	-2.95179	0.206971	0.297372
					Bacteria;Firmicutes;Tissierellia;Tissierellales;Peptoniphilaceae;Anaerococcus;Anaerococcus sp. S138	-2.43315	0.303862	0.412857
					Bacteria;Firmicutes;Clostridia;Clostridiales;Clostridiaceae;unkn. Clostridiaceae(f);unkn. Clostridiaceae(f)	-2.22396	0.108762	0.178885
					Bacteria;Bacteroidetes;Bacteroidia;Bacteroidales;unkn. Bacteroidales(o);unkn. Bacteroidales(o);unkn. Bacteroidales(o)	-1.89653	0.155749	0.233158
					Bacteria;Firmicutes;Clostridia;Clostridiales;Clostridiaceae;Hungatella;Hungatella hathewayi	-1.88544	0.330574	0.439333
					Bacteria;Actinobacteria;Coriobacteriia;Eggerthellales;Eggerthellaceae;Eggerthella;unkn. Eggerthella(g)	-1.62025	0.364828	0.473899
					Bacteria;Bacteroidetes;Bacteroidia;Bacteroidales;Porphyromonadaceae;Parabacteroides;Parabacteroides merdae	-1.43999	0.5523	0.64824
					Bacteria;Firmicutes;Clostridia;Clostridiales;Lachnospiraceae;Lachnoclostridium;unkn. Lachnoclostridium(g)	-1.3835	0.328152	0.438707
					Bacteria;Bacteroidetes;Bacteroidia;Bacteroidales;Prevotellaceae;Prevotella;unkn. Prevotella(g)	-1.37787	0.371051	0.478158
					Bacteria;Firmicutes;Tissierellia;Tissierellales;Peptoniphilaceae;unkn. Peptoniphilaceae(f);unkn. Peptoniphilaceae(f)	-1.32563	0.449833	0.551266
					Bacteria;Firmicutes;Clostridia;Clostridiales;Eubacteriaceae;Eubacterium;unkn. Eubacterium(g)	-1.30776	0.390062	0.497528
					Bacteria;Bacteroidetes;Bacteroidia;Bacteroidales;Porphyromonadaceae;Porphyromonas;unkn. Porphyromonas(g)	-1.27543	0.482422	0.579834
					Bacteria;Firmicutes;Tissierellia;Tissierellales;unkn. Tissierellales(o);unkn. Tissierellales(o);unkn. Tissierellales(o)	-1.17581	0.465596	0.565044
					Bacteria;Bacteroidetes;Bacteroidia;Bacteroidales;Bacteroidaceae;Bacteroides;Bacteroides sp. S-18	-1.16003	0.666574	0.75747
					Bacteria;Firmicutes;Clostridia;Clostridiales;Lachnospiraceae;Dorea;unkn. Dorea(g)	-1.08675	0.562152	0.65672
					Bacteria;Firmicutes;Tissierellia;Tissierellales;Peptoniphilaceae;Peptoniphilus;Peptoniphilus sp. gpac018A	-1.06555	0.636357	0.729768
					Bacteria;Actinobacteria;Actinobacteria;Bifidobacteriales;Bifidobacteriaceae;Bifidobacterium;Bifidobacterium longum	-0.85276	0.759254	0.830388
					Bacteria;Firmicutes;Clostridia;Clostridiales;Ruminococcaceae;Ruminococcus;unkn. Ruminococcus(g)	-0.810685	0.655457	0.748239
					Bacteria;Firmicutes;Clostridia;Clostridiales;unkn. Clostridiales(o);unkn. Clostridiales(o);unkn. Clostridiales(o)	-0.724675	0.533251	0.628834
					Bacteria;Firmicutes;Clostridia;Clostridiales;Ruminococcaceae;Ruminococcus;Ruminococcus bromii	-0.719138	0.765005	0.831527
					Bacteria;Bacteroidetes;Bacteroidia;Bacteroidales;Bacteroidaceae;Bacteroides;Bacteroides thetaiotaomicron	-0.687172	0.723158	0.807096
					Bacteria;Firmicutes;Clostridia;Clostridiales;Lachnospiraceae;Lachnoclostridium;[Clostridium] glycyrrhizinilyticum	-0.644096	0.746151	0.827942
					Bacteria;Firmicutes;Negativicutes;Veillonellales;Veillonellaceae;Dialister;unkn. Dialister(g)	-0.599417	0.7504	0.827942
					Bacteria;Proteobacteria;Gammaproteobacteria;Enterobacterales;Enterobacteriaceae;Klebsiella;Klebsiella pneumoniae	-0.52969	0.77899	0.839429
					Bacteria;Firmicutes;Tissierellia;unkn. Tissierellia(c);unkn. Tissierellia(c);unkn. Tissierellia(c);unkn. Tissierellia(c)	-0.527996	0.719468	0.806578
					Bacteria;Proteobacteria;Epsilonproteobacteria;Campylobacterales;Campylobacteraceae;Campylobacter;unkn. Campylobacter(g)	-0.479263	0.812268	0.864115
					Bacteria;Actinobacteria;Actinobacteria;Corynebacteriales;Corynebacteriaceae;unkn. Corynebacteriaceae(f);unkn. Corynebacteriaceae(f)	-0.437478	0.809893	0.864115
					Bacteria;Firmicutes;Bacilli;Lactobacillales;Streptococcaceae;Streptococcus;unkn. Streptococcus(g)	-0.300569	0.832937	0.878625
					Bacteria;Bacteroidetes;Bacteroidia;Bacteroidales;Bacteroidaceae;Bacteroides;Bacteroides ovatus	-0.278375	0.870311	0.906574
					Bacteria;Bacteroidetes;Bacteroidia;Bacteroidales;Prevotellaceae;Prevotella;Prevotella timonensis	-0.219021	0.927283	0.953995
					Bacteria;Fusobacteria;Fusobacteriia;Fusobacteriales;Fusobacteriaceae;Fusobacterium;unkn. Fusobacterium(g)	-0.144791	0.948551	0.967909
					Bacteria;Firmicutes;Clostridia;Clostridiales;Lachnospiraceae;unkn. Lachnospiraceae(f);unkn. Lachnospiraceae(f)	-0.0672367	0.969961	0.985733
					Bacteria;Firmicutes;Clostridia;Clostridiales;Lachnospiraceae;Blautia;Blautia massiliensis	-0.0552232	0.979904	0.987806
					Bacteria;Firmicutes;Clostridia;Clostridiales;Christensenellaceae;Christensenella;unkn. Christensenella(g)	-0.0075699	0.997202	0.997202
					Bacteria;unkn. Bacteria(d);unkn. Bacteria(d);unkn. Bacteria(d);unkn. Bacteria(d);unkn. Bacteria(d);unkn. Bacteria(d)	-0.00390443	0.997077	0.997202
