# Supplementary material for: 16S rRNA gene sequencing of rectal swab in patients affected by COVID-19
Source: PLoS One. 2021 Feb 17;16(2):e0247041. doi: 10.1371/journal.pone.0247041 (PMC7888592; doi:10.1371/journal.pone.0247041)
Supplement: S12 Table — (XLSX) [file pone.0247041.s012.xlsx]

## Sheet: up
	UP	i-COVID19 vs w-COVID19 used as reference				DOWN	i-COVID19 vs w-COVID19 used as reference
OTUs	logFC.deseq2	P-value	FDR		OTUs	logFC.deseq2	P-value	FDR
Bacteria;Actinobacteria;Actinobacteria;Micrococcales;Micrococcaceae;unkn. Micrococcaceae(f);unkn. Micrococcaceae(f)	27.213	1.65951e-30	3.47332e-28		Bacteria;Firmicutes;Clostridia;Clostridiales;unkn. Clostridiales(o);Fenollaria;Fenollaria massiliensis	-28.2726	1.08086e-27	7.3769e-26
Bacteria;Actinobacteria;Actinobacteria;Corynebacteriales;Corynebacteriaceae;Corynebacterium;Corynebacterium imitans	26.5995	1.43295e-21	4.88995e-20		Bacteria;Actinobacteria;Coriobacteriia;Coriobacteriales;Coriobacteriaceae;Collinsella;Collinsella aerofaciens	-27.2212	2.54456e-30	3.47332e-28
Bacteria;Firmicutes;Bacilli;Lactobacillales;Enterococcaceae;Enterococcus;Enterococcus sp. DJF_SLA47	26.2919	3.34299e-21	1.01404e-19		Bacteria;Firmicutes;Clostridia;Clostridiales;Ruminococcaceae;Faecalibacterium;unkn. Faecalibacterium(g)	-27.0763	7.86402e-30	7.15626e-28
Bacteria;Actinobacteria;Coriobacteriia;Eggerthellales;Eggerthellaceae;Slackia;unkn. Slackia(g)	25.166	1.03444e-19	2.35334e-18		Bacteria;Firmicutes;Clostridia;Clostridiales;unkn. Clostridiales(o);Fenollaria;unkn. Fenollaria(g)	-26.6905	1.61138e-26	8.79813e-25
Bacteria;Fusobacteria;Fusobacteriia;Fusobacteriales;Fusobacteriaceae;Fusobacterium;unkn. Fusobacterium(g)	23.5525	7.84327e-15	9.30962e-14		Bacteria;Bacteroidetes;Bacteroidia;Bacteroidales;Prevotellaceae;Prevotella;Prevotella disiens	-26.5571	1.2462e-22	4.8602e-21
Bacteria;Firmicutes;Bacilli;Lactobacillales;Lactobacillaceae;Lactobacillus;Lactobacillus gasseri	23.411	1.15623e-14	1.27481e-13		Bacteria;Bacteroidetes;Bacteroidia;Bacteroidales;Prevotellaceae;Metaprevotella;Metaprevotella massiliensis	-26.241	1.00099e-17	1.70794e-16
Bacteria;Firmicutes;Clostridia;Clostridiales;Clostridiaceae;Clostridium;Clostridium fusiformis	22.6785	8.4193e-14	8.51284e-13		Bacteria;Firmicutes;Negativicutes;Acidaminococcales;Acidaminococcaceae;Phascolarctobacterium;unkn. Phascolarctobacterium(g)	-26.0058	4.41428e-21	1.2051e-19
Bacteria;Firmicutes;Tissierellia;Tissierellales;Peptoniphilaceae;Peptoniphilus;Peptoniphilus sp. S362	22.2317	2.49851e-13	2.35204e-12		Bacteria;Bacteroidetes;Bacteroidia;Bacteroidales;Prevotellaceae;Prevotella;Prevotella sp. DJF_RP53	-24.3416	1.8177e-15	2.48116e-14
Bacteria;Proteobacteria;Betaproteobacteria;Burkholderiales;unkn. Burkholderiales(o);unkn. Burkholderiales(o);unkn. Burkholderiales(o)	10.9507	2.02168e-06	1.45242e-05		Bacteria;Firmicutes;Tissierellia;Tissierellales;Peptoniphilaceae;Lagierella;Lagierella massiliensis	-24.2534	4.91246e-23	2.23517e-21
Bacteria;Firmicutes;Erysipelotrichia;Erysipelotrichales;Erysipelotrichaceae;unkn. Erysipelotrichaceae(f);unkn. Erysipelotrichaceae(f)	10.5304	3.71793e-05	0.000236045		Bacteria;Firmicutes;Clostridia;Clostridiales;Lachnospiraceae;Anaerostipes;Anaerostipes hadrus	-24.1096	3.15932e-20	7.84085e-19
Bacteria;Proteobacteria;Alphaproteobacteria;unkn. Alphaproteobacteria(c);unkn. Alphaproteobacteria(c);unkn. Alphaproteobacteria(c);unkn. Alphaproteobacteria(c)	10.2927	2.85985e-06	2.00189e-05		Bacteria;Bacteroidetes;Bacteroidia;Bacteroidales;Porphyromonadaceae;Coprobacter;Coprobacter fastidiosus	-24.0776	7.28064e-17	1.10423e-15
Bacteria;Actinobacteria;Actinobacteria;Corynebacteriales;Corynebacteriaceae;Corynebacterium;Corynebacterium aurimucosum	10.144	0.000230454	0.00123361		Bacteria;Firmicutes;Clostridia;Clostridiales;Eubacteriaceae;Eubacterium;Eubacterium ramulus	-24.0415	1.3249e-19	2.78229e-18
Bacteria;Firmicutes;Tissierellia;Tissierellales;Peptoniphilaceae;Anaerococcus;Anaerococcus provenciensis	9.77849	0.000405863	0.00197858		Bacteria;Firmicutes;Negativicutes;Veillonellales;Veillonellaceae;Dialister;Dialister micraerophilus	-24.0236	3.56767e-18	6.49317e-17
Bacteria;Actinobacteria;Actinobacteria;Corynebacteriales;Corynebacteriaceae;unkn. Corynebacteriaceae(f);unkn. Corynebacteriaceae(f)	9.43273	0.000179182	0.000998298		Bacteria;Bacteroidetes;Bacteroidia;Bacteroidales;Bacteroidaceae;Bacteroides;Bacteroides massiliensis	-23.8618	6.49732e-15	8.44651e-14
Bacteria;Firmicutes;Bacilli;Bacillales;Staphylococcaceae;Staphylococcus;Staphylococcus aureus	9.33617	5.15392e-05	0.000319777		Bacteria;Bacteroidetes;Bacteroidia;Bacteroidales;Porphyromonadaceae;Parabacteroides;Parabacteroides johnsonii	-23.7961	7.70826e-15	9.30962e-14
Bacteria;Firmicutes;Erysipelotrichia;Erysipelotrichales;unkn. Erysipelotrichales(o);unkn. Erysipelotrichales(o);unkn. Erysipelotrichales(o)	9.2967	0.00116472	0.00489183		Bacteria;Firmicutes;Clostridia;Clostridiales;Lachnospiraceae;Lachnospira;Lachnospira pectinoschiza	-23.7774	6.27622e-19	1.22386e-17
Bacteria;Actinobacteria;Actinobacteria;Corynebacteriales;Corynebacteriaceae;Corynebacterium;Corynebacterium afermentans	9.03303	0.00284717	0.00996511		Bacteria;Firmicutes;Clostridia;Clostridiales;Clostridiales Family XIII. Incertae Sedis;Ileibacterium;Ileibacterium massiliense	-22.9412	6.86826e-14	7.21168e-13
Bacteria;Firmicutes;Bacilli;Lactobacillales;Enterococcaceae;Enterococcus;Enterococcus durans	8.88785	0.00193386	0.0072321		Bacteria;Firmicutes;Clostridia;Clostridiales;Ruminococcaceae;Ruminiclostridium;[Eubacterium] siraeum	-22.691	1.28684e-13	1.25467e-12
Bacteria;Actinobacteria;Actinobacteria;Corynebacteriales;Nocardiaceae;Rhodococcus;unkn. Rhodococcus(g)	8.76992	0.000811768	0.00363299		Bacteria;Bacteroidetes;Bacteroidia;Bacteroidales;Prevotellaceae;Prevotella;Prevotella colorans	-22.6881	2.26484e-17	3.63706e-16
Bacteria;Bacteroidetes;Flavobacteriia;Flavobacteriales;Flavobacteriaceae;unkn. Flavobacteriaceae(f);unkn. Flavobacteriaceae(f)	8.71889	0.000672939	0.00306187		Bacteria;Firmicutes;Tissierellia;Tissierellales;Peptoniphilaceae;Anaerococcus;Anaerococcus degeneri	-22.4407	1.31582e-15	1.89063e-14
Bacteria;Proteobacteria;Alphaproteobacteria;Rhizobiales;unkn. Rhizobiales(o);unkn. Rhizobiales(o);unkn. Rhizobiales(o)	8.62397	9.71953e-05	0.00056456		Bacteria;Proteobacteria;Epsilonproteobacteria;Campylobacterales;Campylobacteraceae;Campylobacter;Campylobacter hominis	-22.3688	2.8657e-13	2.60779e-12
Bacteria;Actinobacteria;Actinobacteria;Corynebacteriales;Corynebacteriaceae;Corynebacterium;Corynebacterium tuscaniense	8.61641	0.00444726	0.0146277		Bacteria;Firmicutes;Clostridia;Clostridiales;Lachnospiraceae;Lachnoclostridium;[Clostridium] clostridioforme	-22.3396	1.16741e-14	1.27481e-13
Bacteria;Firmicutes;Clostridia;Clostridiales;Ruminococcaceae;Ruminococcus;Ruminococcus lactaris	8.57844	0.00462784	0.0150405		Bacteria;Firmicutes;Erysipelotrichia;Erysipelotrichales;Erysipelotrichaceae;Coprobacillus;Coprobacillus cateniformis	-22.1515	4.89159e-13	4.3009e-12
Bacteria;Bacteroidetes;Bacteroidia;Bacteroidales;Prevotellaceae;Prevotella;Prevotella sp. S4-8	8.48892	0.00201539	0.00743517		Bacteria;Firmicutes;Clostridia;Clostridiales;Lachnospiraceae;Roseburia;Roseburia faecis	-22.1393	5.04135e-13	4.3009e-12
Bacteria;Bacteroidetes;Bacteroidia;Bacteroidales;Bacteroidaceae;Bacteroides;Bacteroides sp. MANG	8.44384	0.000627307	0.00295503		Bacteria;Actinobacteria;Actinobacteria;Actinomycetales;Actinomycetaceae;Varibaculum;Varibaculum anthropi	-21.0945	6.15048e-12	4.93848e-11
Bacteria;Actinobacteria;Actinobacteria;Bifidobacteriales;Bifidobacteriaceae;unkn. Bifidobacteriaceae(f);unkn. Bifidobacteriaceae(f)	8.41086	0.00161912	0.0065973		Bacteria;Bacteroidetes;Bacteroidia;Bacteroidales;Bacteroidaceae;Bacteroides;Bacteroides sp. DJF_B097	-21.0925	5.74194e-12	4.75015e-11
Bacteria;Firmicutes;Clostridia;Clostridiales;Lachnospiraceae;Butyrivibrio;Butyrivibrio crossotus	8.26021	0.00642478	0.0194885		Bacteria;Firmicutes;Bacilli;Lactobacillales;Lactobacillaceae;Lactobacillus;Lactobacillus rogosae	-20.5005	2.31595e-11	1.80644e-10
Bacteria;Actinobacteria;Coriobacteriia;Coriobacteriales;Coriobacteriaceae;Senegalimassilia;Senegalimassilia anaerobia	8.20876	0.00676851	0.0203055		Bacteria;Firmicutes;Clostridia;Clostridiales;Ruminococcaceae;Faecalibacterium;Faecalibacterium prausnitzii	-11.9371	1.6791e-08	1.27331e-07
Bacteria;Firmicutes;Bacilli;Lactobacillales;Enterococcaceae;Vagococcus;unkn. Vagococcus(g)	8.15805	0.00472015	0.01516		Bacteria;Firmicutes;Clostridia;Clostridiales;unkn. Clostridiales(o);Flavonifractor;Flavonifractor plautii	-10.6476	1.81609e-07	1.33998e-06
Bacteria;Firmicutes;Clostridia;Clostridiales;Ruminococcaceae;Gorbachella;unkn. Gorbachella(g)	8.1422	0.0072379	0.0212467		Bacteria;Bacteroidetes;Bacteroidia;Bacteroidales;Prevotellaceae;Prevotella;Prevotella bivia	-10.0363	4.96978e-06	3.30915e-05
Bacteria;Firmicutes;Erysipelotrichia;unkn. Erysipelotrichia(c);unkn. Erysipelotrichia(c);unkn. Erysipelotrichia(c);unkn. Erysipelotrichia(c)	8.14078	0.00192836	0.0072321		Bacteria;Firmicutes;Clostridia;Clostridiales;Lachnospiraceae;Roseburia;unkn. Roseburia(g)	-9.83436	3.60409e-06	2.45979e-05
Bacteria;Firmicutes;Clostridia;Clostridiales;unkn. Clostridiales(o);Howardella;Howardella ureilytica	7.87257	0.00945529	0.0263397		Bacteria;Firmicutes;Clostridia;Clostridiales;Peptostreptococcaceae;unkn. Peptostreptococcaceae(f);unkn. Peptostreptococcaceae(f)	-9.33574	9.31705e-06	6.05608e-05
Bacteria;Firmicutes;Bacilli;Lactobacillales;Enterococcaceae;Enterococcus;Enterococcus casseliflavus	7.86094	0.00638048	0.0194885		Bacteria;Proteobacteria;Gammaproteobacteria;Enterobacterales;Enterobacteriaceae;Klebsiella;Klebsiella aerogenes	-8.3973	0.00022519	0.00122954
Bacteria;Firmicutes;Clostridia;Clostridiales;Clostridiales Family XIII. Incertae Sedis;Mogibacterium;unkn. Mogibacterium(g)	7.76577	0.00388002	0.0134082		Bacteria;Proteobacteria;Gammaproteobacteria;Enterobacterales;Enterobacteriaceae;Salmonella;Salmonella enterica	-8.18463	0.000277898	0.00143144
Bacteria;Firmicutes;Clostridia;Clostridiales;Clostridiaceae;Fonticella;unkn. Fonticella(g)	7.74304	0.00808968	0.023005		Bacteria;Firmicutes;Clostridia;Clostridiales;Lachnospiraceae;Dorea;Dorea longicatena	-8.14708	0.00116424	0.00489183
Bacteria;Firmicutes;Clostridia;Clostridiales;Clostridiaceae;Clostridium;Clostridium sp. TM-40	7.48352	0.0137348	0.0364038		Bacteria;Firmicutes;Clostridia;Clostridiales;Eubacteriaceae;Eubacterium;[Eubacterium] hallii	-8.07434	0.000638633	0.00295503
Bacteria;Proteobacteria;Betaproteobacteria;Burkholderiales;Sutterellaceae;Parasutterella;unkn. Parasutterella(g)	7.42703	0.0144826	0.0376546		Bacteria;Firmicutes;Clostridia;Clostridiales;Lachnospiraceae;Roseburia;Roseburia sp. 1120	-8.04999	0.000927126	0.00408235
Bacteria;Actinobacteria;Actinobacteria;Corynebacteriales;Corynebacteriaceae;Corynebacterium;unkn. Corynebacterium(g)	5.52979	6.40801e-05	0.000388753		Bacteria;Firmicutes;Negativicutes;Acidaminococcales;Acidaminococcaceae;unkn. Acidaminococcaceae(f);unkn. Acidaminococcaceae(f)	-8.03065	0.000154173	0.000876859
Bacteria;Firmicutes;Bacilli;Bacillales;Staphylococcaceae;Staphylococcus;unkn. Staphylococcus(g)	4.35013	0.00219912	0.00800481		Bacteria;Bacteroidetes;Bacteroidia;Bacteroidales;Prevotellaceae;Prevotella;Prevotella bergensis	-7.93219	0.00063721	0.00295503
Bacteria;Firmicutes;Bacilli;Bacillales;Staphylococcaceae;Staphylococcus;Staphylococcus epidermidis	4.21352	0.00774158	0.0224835		Bacteria;Firmicutes;Bacilli;Lactobacillales;Streptococcaceae;Streptococcus;Streptococcus thermophilus	-7.77976	0.00180124	0.00702482
Bacteria;Actinobacteria;Actinobacteria;Corynebacteriales;Corynebacteriaceae;Corynebacterium;Corynebacterium amycolatum	3.9774	0.0546422	0.117459		Bacteria;Actinobacteria;Coriobacteriia;unkn. Coriobacteriia(c);unkn. Coriobacteriia(c);unkn. Coriobacteriia(c);unkn. Coriobacteriia(c)	-7.71873	8.16771e-05	0.000484736
Bacteria;Firmicutes;Clostridia;Clostridiales;Ruminococcaceae;Angelakisella;unkn. Angelakisella(g)	3.29448	0.197107	0.330124		Bacteria;Bacteroidetes;Bacteroidia;Bacteroidales;Odoribacteraceae;Butyricimonas;unkn. Butyricimonas(g)	-7.55385	0.000288773	0.00145991
Bacteria;Proteobacteria;Betaproteobacteria;Burkholderiales;Sutterellaceae;Parasutterella;Parasutterella excrementihominis	3.15507	0.252785	0.394345		Bacteria;Proteobacteria;Gammaproteobacteria;Enterobacterales;Enterobacteriaceae;Enterobacter;unkn. Enterobacter(g)	-7.21894	0.000253135	0.00132896
Bacteria;Actinobacteria;Actinobacteria;Corynebacteriales;unkn. Corynebacteriales(o);unkn. Corynebacteriales(o);unkn. Corynebacteriales(o)	3.09431	0.0653008	0.135054		Bacteria;Actinobacteria;Coriobacteriia;Coriobacteriales;Coriobacteriaceae;Collinsella;unkn. Collinsella(g)	-7.19585	0.00228187	0.00809026
Bacteria;Bacteroidetes;Bacteroidia;Bacteroidales;Prevotellaceae;Prevotella;Prevotella timonensis	2.75617	0.193359	0.325846		Bacteria;Firmicutes;Clostridia;Clostridiales;Clostridiales Family XIII. Incertae Sedis;unkn. Clostridiales Family XIII. Incertae Sedis(f);unkn. Clostridiales Family XIII. Incertae Sedis(f)	-7.11653	0.0013869	0.00573672
Bacteria;Firmicutes;Clostridia;Clostridiales;unkn. Clostridiales(o);Intestinimonas;unkn. Intestinimonas(g)	2.7488	0.112324	0.212947		Bacteria;Proteobacteria;Gammaproteobacteria;Enterobacterales;Enterobacteriaceae;Escherichia;unkn. Escherichia(g)	-7.07933	0.00185432	0.00713
Bacteria;Firmicutes;Bacilli;Lactobacillales;Enterococcaceae;Enterococcus;Enterococcus faecium	2.60357	0.118809	0.222156		Bacteria;Bacteroidetes;Bacteroidia;Bacteroidales;Prevotellaceae;Prevotella;Prevotella sp. S8 F8	-7.05045	0.00431925	0.0144801
Bacteria;Fusobacteria;Fusobacteriia;Fusobacteriales;Fusobacteriaceae;Fusobacterium;Fusobacterium nucleatum	2.58374	0.361137	0.503469		Bacteria;Firmicutes;Negativicutes;Acidaminococcales;unkn. Acidaminococcales(o);unkn. Acidaminococcales(o);unkn. Acidaminococcales(o)	-6.94747	0.00533361	0.0167365
Bacteria;Firmicutes;Bacilli;Lactobacillales;Enterococcaceae;Enterococcus;unkn. Enterococcus(g)	2.43789	0.145316	0.260996		Bacteria;Proteobacteria;Gammaproteobacteria;Enterobacterales;Enterobacteriaceae;Escherichia;Escherichia sp. C71	-6.86846	0.0096308	0.0265577
Bacteria;Actinobacteria;Actinobacteria;Micrococcales;unkn. Micrococcales(o);unkn. Micrococcales(o);unkn. Micrococcales(o)	2.43155	0.109886	0.209782		Bacteria;Proteobacteria;Deltaproteobacteria;unkn. Deltaproteobacteria(c);unkn. Deltaproteobacteria(c);unkn. Deltaproteobacteria(c);unkn. Deltaproteobacteria(c)	-6.82033	0.000362706	0.00180034
Bacteria;Firmicutes;Bacilli;Lactobacillales;Enterococcaceae;unkn. Enterococcaceae(f);unkn. Enterococcaceae(f)	2.40755	0.209718	0.341888		Bacteria;Firmicutes;Clostridia;Clostridiales;Lachnospiraceae;Anaerostipes;Anaerostipes sp. 992a	-6.75403	0.00173868	0.00687913
Bacteria;Firmicutes;Bacilli;Lactobacillales;Enterococcaceae;Enterococcus;Enterococcus rivorum	2.20059	0.405187	0.536972		Bacteria;Firmicutes;Clostridia;Clostridiales;Clostridiaceae;Hungatella;unkn. Hungatella(g)	-6.61276	0.00226489	0.00809026
Bacteria;Bacteroidetes;Bacteroidia;Bacteroidales;Porphyromonadaceae;Parabacteroides;Parabacteroides merdae	2.13683	0.349556	0.497025		Bacteria;Firmicutes;Clostridia;Clostridiales;Ruminococcaceae;Ruminococcus;Ruminococcus sp. Marseille-P328	-6.57534	0.00434932	0.0144801
Bacteria;Firmicutes;Tissierellia;Tissierellales;Peptoniphilaceae;Anaerococcus;Anaerococcus octavius	1.99865	0.427257	0.552801		Bacteria;Firmicutes;Clostridia;Clostridiales;Ruminococcaceae;Ruminiclostridium;unkn. Ruminiclostridium(g)	-6.49717	0.0108664	0.0296653
Bacteria;Actinobacteria;Actinobacteria;unkn. Actinobacteria(c);unkn. Actinobacteria(c);unkn. Actinobacteria(c);unkn. Actinobacteria(c)	1.94371	0.147169	0.261072		Bacteria;Firmicutes;Clostridia;Clostridiales;Clostridiaceae;Clostridium;Clostridium sp. BPY5	-6.46695	0.0206108	0.0497941
Bacteria;Firmicutes;Bacilli;Lactobacillales;Enterococcaceae;Enterococcus;Enterococcus hirae	1.92289	0.366919	0.505904		Bacteria;Bacteroidetes;Bacteroidia;Bacteroidales;Rikenellaceae;Alistipes;Alistipes sp. enrichment culture clone	-6.4539	0.00414018	0.0141284
Bacteria;Bacteroidetes;Bacteroidia;Bacteroidales;Bacteroidaceae;Bacteroides;unkn. Bacteroides(g)	1.90035	0.169532	0.292926		Bacteria;Proteobacteria;Gammaproteobacteria;Enterobacterales;Erwiniaceae;Pantoea;Pantoea agglomerans	-6.44485	0.00167418	0.00672135
Bacteria;Actinobacteria;Actinobacteria;Corynebacteriales;unkn. Corynebacteriales(o);Lawsonella;Lawsonella clevelandensis	1.87312	0.393696	0.526858		Bacteria;Proteobacteria;Gammaproteobacteria;Enterobacterales;Enterobacteriaceae;Shigella;Shigella sonnei	-6.35818	0.0166113	0.0416045
Bacteria;Firmicutes;Tissierellia;Tissierellales;Peptoniphilaceae;Anaerococcus;Candidatus Anaerococcus phoceensis	1.78987	0.457175	0.569903		Bacteria;Firmicutes;Clostridia;Clostridiales;Oscillospiraceae;Marseillibacter;Marseillibacter massiliensis	-6.34726	0.014044	0.0368656
Bacteria;Firmicutes;Bacilli;Lactobacillales;Aerococcaceae;Facklamia;Facklamia hominis	1.74093	0.450488	0.564143		Bacteria;Firmicutes;Clostridia;Clostridiales;Lachnospiraceae;Coprococcus;unkn. Coprococcus(g)	-6.32818	0.00707761	0.021002
Bacteria;Proteobacteria;Gammaproteobacteria;Enterobacterales;Enterobacteriaceae;Klebsiella;Klebsiella oxytoca	1.73036	0.44072	0.559918		Bacteria;Proteobacteria;Deltaproteobacteria;Desulfovibrionales;Desulfovibrionaceae;Desulfovibrio;unkn. Desulfovibrio(g)	-6.29258	0.00109055	0.00472573
Bacteria;Proteobacteria;Gammaproteobacteria;Pseudomonadales;Pseudomonadaceae;Pseudomonas;unkn. Pseudomonas(g)	1.473	0.267926	0.406354		Bacteria;Proteobacteria;Gammaproteobacteria;Alteromonadales;Moritellaceae;Moritella;Moritella abyssi	-6.13734	0.00890897	0.0250737
Bacteria;Firmicutes;Clostridia;Clostridiales;Lachnospiraceae;Coprococcus;Coprococcus catus	1.45211	0.520412	0.623125		Bacteria;Firmicutes;Clostridia;Clostridiales;Clostridiaceae;Clostridium;Clostridium sp. enrichment culture clone 7-14	-6.10296	0.0146939	0.0378437
Bacteria;Firmicutes;Negativicutes;Acidaminococcales;Acidaminococcaceae;Acidaminococcus;Acidaminococcus intestini	1.23786	0.542396	0.646611		Bacteria;Firmicutes;Bacilli;Lactobacillales;Carnobacteriaceae;Granulicatella;unkn. Granulicatella(g)	-6.06683	0.0122182	0.0327017
Bacteria;Bacteroidetes;Bacteroidia;Bacteroidales;Prevotellaceae;Prevotella;Prevotella sp. S4-10	1.21372	0.593055	0.688957		Bacteria;Firmicutes;Clostridia;Clostridiales;Lachnospiraceae;Blautia;Blautia sp. Marseille-P2398	-5.99072	0.0051007	0.0161918
Bacteria;Bacteroidetes;Bacteroidia;Bacteroidales;Porphyromonadaceae;unkn. Porphyromonadaceae(f);unkn. Porphyromonadaceae(f)	1.15625	0.441367	0.559918		Bacteria;Firmicutes;Clostridia;Clostridiales;Lachnospiraceae;Anaerostipes;unkn. Anaerostipes(g)	-5.87607	0.00548064	0.0170024
Bacteria;Firmicutes;Clostridia;Clostridiales;Christensenellaceae;Christensenella;unkn. Christensenella(g)	0.995881	0.594583	0.688957		Bacteria;Actinobacteria;Coriobacteriia;Coriobacteriales;Coriobacteriaceae;unkn. Coriobacteriaceae(f);unkn. Coriobacteriaceae(f)	-5.38261	0.00801627	0.023005
Bacteria;Actinobacteria;Actinobacteria;Actinomycetales;Actinomycetaceae;Actinomyces;unkn. Actinomyces(g)	0.924746	0.611792	0.698825		Bacteria;Firmicutes;Clostridia;Clostridiales;Oscillospiraceae;Oscillibacter;Oscillibacter sp. Marseille-P3260	-5.31403	0.0172344	0.0427726
Bacteria;Firmicutes;Negativicutes;Veillonellales;Veillonellaceae;unkn. Veillonellaceae(f);unkn. Veillonellaceae(f)	0.923762	0.438499	0.559918		Bacteria;Proteobacteria;Gammaproteobacteria;Enterobacterales;Enterobacteriaceae;Enterobacter;Enterobacter cloacae	-5.23083	0.0179007	0.044026
Bacteria;Firmicutes;Bacilli;unkn. Bacilli(c);unkn. Bacilli(c);unkn. Bacilli(c);unkn. Bacilli(c)	0.886933	0.389822	0.524244		Bacteria;Firmicutes;Clostridia;Clostridiales;Peptococcaceae;Syntrophobotulus;Syntrophobotulus glycolicus	-6.25104	0.0259787	0.0611396
Bacteria;Firmicutes;Bacilli;Lactobacillales;Enterococcaceae;Enterococcus;Enterococcus faecalis	0.752632	0.627107	0.713334		Bacteria;Bacteroidetes;Bacteroidia;Bacteroidales;Prevotellaceae;Prevotella;Prevotella sp. DJF_B112	-6.19977	0.0412453	0.0930577
Bacteria;Proteobacteria;Deltaproteobacteria;Desulfovibrionales;Desulfovibrionaceae;Bilophila;unkn. Bilophila(g)	0.701144	0.673508	0.759784		Bacteria;Bacteroidetes;Bacteroidia;Bacteroidales;Rikenellaceae;Alistipes;Alistipes senegalensis	-5.98317	0.034836	0.0792518
Bacteria;Firmicutes;Tissierellia;Tissierellales;Peptoniphilaceae;Anaerococcus;Anaerococcus prevotii	0.650736	0.678736	0.76253		Bacteria;Actinobacteria;Actinobacteria;Actinomycetales;Actinomycetaceae;Actinomyces;Actinomyces ihumii	-5.77407	0.0231734	0.0550117
Bacteria;Proteobacteria;Betaproteobacteria;Burkholderiales;Sutterellaceae;unkn. Sutterellaceae(f);unkn. Sutterellaceae(f)	0.600518	0.783899	0.835954		Bacteria;Bacteroidetes;Bacteroidia;Bacteroidales;Prevotellaceae;Prevotella;Prevotella copri	-5.66077	0.0205605	0.0497941
Bacteria;Firmicutes;Negativicutes;Veillonellales;Veillonellaceae;Dialister;unkn. Dialister(g)	0.589879	0.717437	0.786587		Bacteria;Synergistetes;Synergistia;Synergistales;Synergistaceae;Pacaella;Pacaella massiliensis	-5.6595	0.0625307	0.131314
Bacteria;Proteobacteria;unkn. Proteobacteria(p);unkn. Proteobacteria(p);unkn. Proteobacteria(p);unkn. Proteobacteria(p);unkn. Proteobacteria(p)	0.584413	0.610942	0.698825		Bacteria;Proteobacteria;Gammaproteobacteria;Vibrionales;Vibrionaceae;Vibrio;Vibrio sp. U32	-5.61608	0.0645794	0.134581
Bacteria;Firmicutes;Clostridia;Clostridiales;Eubacteriaceae;Eubacterium;Eubacterium coprostanoligenes	0.547756	0.809218	0.85296		Bacteria;Firmicutes;Clostridia;Clostridiales;Ruminococcaceae;Subdoligranulum;Subdoligranulum sp. DJF_VR33k2	-5.48076	0.0325682	0.0747152
Bacteria;Actinobacteria;Actinobacteria;Micrococcales;Dermabacteraceae;unkn. Dermabacteraceae(f);unkn. Dermabacteraceae(f)	0.501462	0.855618	0.888151		Bacteria;Proteobacteria;Gammaproteobacteria;Enterobacterales;Yersiniaceae;Serratia;Serratia marcescens	-5.21088	0.0448923	0.0996389
Bacteria;Bacteroidetes;Bacteroidia;Bacteroidales;Bacteroidaceae;unkn. Bacteroidaceae(f);unkn. Bacteroidaceae(f)	0.480119	0.757582	0.817469		Bacteria;Firmicutes;Tissierellia;Tissierellales;Peptoniphilaceae;Peptoniphilus;Candidatus Peptoniphilus massiliensis	-5.19654	0.0455036	0.100181
Bacteria;Firmicutes;Tissierellia;Tissierellales;Peptoniphilaceae;Finegoldia;Finegoldia magna	0.462451	0.761393	0.818348		Bacteria;Bacteroidetes;Sphingobacteriia;unkn. Sphingobacteriia(c);unkn. Sphingobacteriia(c);unkn. Sphingobacteriia(c);unkn. Sphingobacteriia(c)	-5.02433	0.0276056	0.0638671
Bacteria;Firmicutes;Bacilli;Bacillales;Bacillaceae;unkn. Bacillaceae(f);unkn. Bacillaceae(f)	0.433409	0.699918	0.776738		Bacteria;Firmicutes;Negativicutes;Selenomonadales;Selenomonadaceae;Selenomonas;Selenomonas ruminantium	-4.98621	0.0210806	0.0504826
Bacteria;Firmicutes;Clostridia;Clostridiales;Ruminococcaceae;Ruminococcus;Ruminococcus bromii	0.37264	0.868311	0.894524		Bacteria;Proteobacteria;Gammaproteobacteria;Enterobacterales;Enterobacteriaceae;Klebsiella;unkn. Klebsiella(g)	-4.97467	0.0117245	0.031691
Bacteria;Firmicutes;Clostridia;Clostridiales;Lachnospiraceae;unkn. Lachnospiraceae(f);unkn. Lachnospiraceae(f)	0.372	0.805968	0.852827		Bacteria;Actinobacteria;Actinobacteria;Micromonosporales;Micromonosporaceae;Actinocatenispora;unkn. Actinocatenispora(g)	-4.94999	0.0432189	0.0967112
Bacteria;Firmicutes;Clostridia;Clostridiales;Lachnospiraceae;Blautia;Blautia massiliensis	0.353827	0.866462	0.894524		Bacteria;Bacteroidetes;Bacteroidia;Bacteroidales;Odoribacteraceae;Butyricimonas;Butyricimonas sp. AT11	-4.92895	0.0812227	0.163043
Bacteria;unkn. Bacteria(d);unkn. Bacteria(d);unkn. Bacteria(d);unkn. Bacteria(d);unkn. Bacteria(d);unkn. Bacteria(d)	0.350968	0.685806	0.767315		Bacteria;Proteobacteria;Betaproteobacteria;Burkholderiales;Sutterellaceae;Sutterella;unkn. Sutterella(g)	-4.78511	0.0850605	0.1695
Bacteria;Actinobacteria;Actinobacteria;Bifidobacteriales;Bifidobacteriaceae;Bifidobacterium;Bifidobacterium longum	0.309793	0.90403	0.924345		Bacteria;Bacteroidetes;Bacteroidia;Bacteroidales;Prevotellaceae;Metaprevotella;unkn. Metaprevotella(g)	-4.7149	0.121134	0.224963
Bacteria;Firmicutes;Tissierellia;Tissierellales;Peptoniphilaceae;Finegoldia;Finegoldia sp. MVA6	0.187562	0.910634	0.927624		Bacteria;Firmicutes;Clostridia;Clostridiales;Lachnospiraceae;Coprococcus;Coprococcus sp. ART55/1	-4.64888	0.0518942	0.112437
Bacteria;Firmicutes;Clostridia;Clostridiales;Lachnospiraceae;Lachnoclostridium;[Clostridium] aldenense	0.0790601	0.96906	0.972623		Bacteria;Firmicutes;Bacilli;Lactobacillales;Streptococcaceae;Streptococcus;Streptococcus anginosus	-4.42819	0.0609954	0.129083
					Bacteria;Bacteroidetes;Bacteroidia;Bacteroidales;Prevotellaceae;Prevotella;Prevotella sp. MC_18	-4.36836	0.103967	0.199881
					Bacteria;Firmicutes;Clostridia;Clostridiales;Oscillospiraceae;Oscillibacter;Oscillibacter sp. enrichment culture clone D6	-4.34884	0.101469	0.196461
					Bacteria;Actinobacteria;Actinobacteria;Actinomycetales;unkn. Actinomycetales(o);unkn. Actinomycetales(o);unkn. Actinomycetales(o)	-4.33987	0.0486329	0.106214
					Bacteria;Firmicutes;Tissierellia;unkn. Tissierellia(c);unkn. Tissierellia(c);Kallipyga;Kallipyga massiliensis	-4.18458	0.169313	0.292926
					Bacteria;Firmicutes;Clostridia;Clostridiales;unkn. Clostridiales(o);Intestinimonas;Intestinimonas butyriciproducens	-4.16228	0.0959792	0.188506
					Bacteria;Proteobacteria;Gammaproteobacteria;Pseudomonadales;Pseudomonadaceae;Pseudomonas;Pseudomonas aeruginosa	-4.16112	0.026903	0.0627737
					Bacteria;Proteobacteria;Gammaproteobacteria;Enterobacterales;Enterobacteriaceae;Cronobacter;Cronobacter sakazakii	-4.15546	0.0160201	0.0408737
					Bacteria;Firmicutes;Clostridia;Clostridiales;Lachnospiraceae;Hespellia;unkn. Hespellia(g)	-4.14525	0.0786747	0.159098
					Bacteria;Firmicutes;Clostridia;Clostridiales;Lachnospiraceae;Coprococcus;Coprococcus eutactus	-3.94394	0.156449	0.275552
					Bacteria;Actinobacteria;Coriobacteriia;Eggerthellales;Eggerthellaceae;Eggerthella;Eggerthella lenta	-3.91098	0.137308	0.248246
					Bacteria;Actinobacteria;Coriobacteriia;Coriobacteriales;Atopobiaceae;Atopobium;Atopobium deltae	-3.90327	0.200072	0.333046
					Bacteria;Actinobacteria;Coriobacteriia;Coriobacteriales;Atopobiaceae;Atopobium;Atopobium sp. F0209	-3.82484	0.209291	0.341888
					Bacteria;Proteobacteria;Gammaproteobacteria;Enterobacterales;Enterobacteriaceae;Klebsiella;Klebsiella variicola	-3.79583	0.171469	0.294409
					Bacteria;Proteobacteria;Gammaproteobacteria;Enterobacterales;Enterobacteriaceae;unkn. Enterobacteriaceae(f);unkn. Enterobacteriaceae(f)	-3.79308	0.0164794	0.0416045
					Bacteria;Firmicutes;Erysipelotrichia;Erysipelotrichales;Erysipelotrichaceae;Erysipelatoclostridium;[Clostridium] spiroforme	-3.7609	0.217032	0.348527
					Bacteria;Firmicutes;Clostridia;Clostridiales;Lachnospiraceae;Oribacterium;unkn. Oribacterium(g)	-3.72897	0.136843	0.248246
					Bacteria;Bacteroidetes;Bacteroidia;Bacteroidales;Bacteroidaceae;Bacteroides;Bacteroides sp. S236	-3.72239	0.221792	0.354088
					Bacteria;Bacteroidetes;Bacteroidia;Bacteroidales;Bacteroidaceae;Bacteroides;Bacteroides uniformis	-3.67459	0.068067	0.138674
					Bacteria;Firmicutes;Clostridia;Clostridiales;Ruminococcaceae;Drancourtella;Drancourtella massiliensis	-3.58997	0.238501	0.378552
					Bacteria;Firmicutes;Clostridia;Clostridiales;Lachnospiraceae;Lachnoclostridium;[Clostridium] citroniae	-3.56224	0.129882	0.23958
					Bacteria;Firmicutes;Tissierellia;Tissierellales;Peptoniphilaceae;Anaerococcus;Anaerococcus sp. S8 F2	-3.52364	0.245301	0.387094
					Bacteria;Firmicutes;Tissierellia;unkn. Tissierellia(c);unkn. Tissierellia(c);Kallipyga;unkn. Kallipyga(g)	-3.50191	0.250491	0.393012
					Bacteria;Firmicutes;Negativicutes;Acidaminococcales;Acidaminococcaceae;Phascolarctobacterium;Phascolarctobacterium sp. canine oral taxon 149	-3.43205	0.260105	0.398925
					Bacteria;Firmicutes;Clostridia;Clostridiales;Lachnospiraceae;Roseburia;Roseburia sp. MC_37	-3.29789	0.279274	0.416622
					Bacteria;Firmicutes;Negativicutes;Acidaminococcales;Acidaminococcaceae;Phascolarctobacterium;Phascolarctobacterium succinatutens	-3.26997	0.283381	0.418862
					Bacteria;Bacteroidetes;Bacteroidia;Bacteroidales;Porphyromonadaceae;Parabacteroides;Parabacteroides goldsteinii	-3.18683	0.283844	0.418862
					Bacteria;Proteobacteria;Gammaproteobacteria;Enterobacterales;Enterobacteriaceae;Kluyvera;Kluyvera intermedia	-3.17666	0.210393	0.341888
					Bacteria;Bacteroidetes;Bacteroidia;Bacteroidales;Prevotellaceae;Prevotella;Prevotella sp. oral clone HF050	-3.15936	0.300054	0.440402
					Bacteria;Firmicutes;Clostridia;Clostridiales;Ruminococcaceae;unkn. Ruminococcaceae(f);unkn. Ruminococcaceae(f)	-2.97757	0.0679023	0.138674
					Bacteria;Firmicutes;Tissierellia;Tissierellales;Peptoniphilaceae;Peptoniphilus;Peptoniphilus sp. oral taxon 375	-2.97384	0.277851	0.416622
					Bacteria;Firmicutes;Tissierellia;Tissierellales;Peptoniphilaceae;Peptoniphilus;Peptoniphilus phoceensis	-2.9486	0.324174	0.470743
					Bacteria;Firmicutes;Tissierellia;Tissierellales;Peptoniphilaceae;Peptoniphilus;Peptoniphilus gorbachii	-2.87299	0.346202	0.494833
					Bacteria;Firmicutes;Tissierellia;Tissierellales;Peptoniphilaceae;Parvimonas;unkn. Parvimonas(g)	-2.81317	0.147271	0.261072
					Bacteria;Proteobacteria;Betaproteobacteria;Burkholderiales;Sutterellaceae;Sutterella;Sutterella sp. YIT 12072	-2.78129	0.361888	0.503469
					Bacteria;Firmicutes;Clostridia;Clostridiales;Eubacteriaceae;Eubacterium;Eubacterium oxidoreducens	-2.77311	0.363309	0.503469
					Bacteria;Bacteroidetes;Bacteroidia;Bacteroidales;Bacteroidaceae;Bacteroides;Bacteroides clarus	-2.7455	0.357203	0.503469
					Bacteria;Firmicutes;Tissierellia;Tissierellales;Peptoniphilaceae;unkn. Peptoniphilaceae(f);unkn. Peptoniphilaceae(f)	-2.71287	0.10117	0.196461
					Bacteria;Bacteroidetes;Bacteroidia;Bacteroidales;Prevotellaceae;Prevotella;Prevotella sp. RZ	-2.6349	0.387835	0.524244
					Bacteria;Firmicutes;Clostridia;Clostridiales;Ruminococcaceae;Ruminococcus;Ruminococcus callidus	-2.58991	0.382751	0.522658
					Bacteria;Firmicutes;Negativicutes;Selenomonadales;Selenomonadaceae;unkn. Selenomonadaceae(f);unkn. Selenomonadaceae(f)	-2.57493	0.308665	0.450618
					Bacteria;Firmicutes;Bacilli;Lactobacillales;Lactobacillaceae;Lactobacillus;Lactobacillus salivarius	-2.55196	0.27549	0.415519
					Bacteria;Firmicutes;Clostridia;Clostridiales;Lachnospiraceae;Butyrivibrio;Butyrivibrio fibrisolvens	-2.50686	0.257266	0.396801
					Bacteria;Proteobacteria;Gammaproteobacteria;Enterobacterales;Enterobacteriaceae;Escherichia;Escherichia coli	-2.49981	0.179076	0.30365
					Bacteria;Firmicutes;Bacilli;Lactobacillales;Aerococcaceae;Aerococcus;unkn. Aerococcus(g)	-2.4033	0.382899	0.522658
					Bacteria;Firmicutes;Clostridia;Clostridiales;Clostridiaceae;Clostridium;Clostridium sp. C-1	-2.38677	0.427015	0.552801
					Bacteria;Bacteroidetes;Bacteroidia;Bacteroidales;Prevotellaceae;Prevotella;Prevotella paludivivens	-2.25327	0.448726	0.564143
					Bacteria;Firmicutes;Bacilli;Lactobacillales;Streptococcaceae;unkn. Streptococcaceae(f);unkn. Streptococcaceae(f)	-2.17456	0.136707	0.248246
					Bacteria;Firmicutes;Clostridia;Clostridiales;Ruminococcaceae;Oscillospira;Oscillospira guilliermondii	-2.16117	0.479235	0.584068
					Bacteria;Bacteroidetes;Bacteroidia;Bacteroidales;Prevotellaceae;Prevotella;unkn. Prevotella(g)	-2.11462	0.114292	0.215185
					Bacteria;Firmicutes;Negativicutes;Veillonellales;Veillonellaceae;Megasphaera;Megasphaera elsdenii	-2.09148	0.493605	0.596258
					Bacteria;Firmicutes;Tissierellia;Tissierellales;Peptoniphilaceae;Anaerococcus;Anaerococcus sp. 9401487	-2.06333	0.408986	0.539387
					Bacteria;Firmicutes;Clostridia;Clostridiales;Clostridiaceae;unkn. Clostridiaceae(f);unkn. Clostridiaceae(f)	-2.0504	0.15961	0.279317
					Bacteria;Bacteroidetes;Bacteroidia;Bacteroidales;unkn. Bacteroidales(o);unkn. Bacteroidales(o);unkn. Bacteroidales(o)	-2.00405	0.0859712	0.170073
					Bacteria;Firmicutes;Tissierellia;Tissierellales;Peptoniphilaceae;Peptoniphilus;Peptoniphilus sp. gpac018A	-1.9879	0.359444	0.503469
					Bacteria;Bacteroidetes;Bacteroidia;Bacteroidales;Prevotellaceae;Prevotella;Prevotella ruminicola	-1.97912	0.212683	0.343564
					Bacteria;Firmicutes;Clostridia;Clostridiales;unkn. Clostridiales(o);unkn. Clostridiales(o);unkn. Clostridiales(o)	-1.97413	0.0587194	0.125237
					Bacteria;Firmicutes;Clostridia;Clostridiales;Clostridiaceae;Butyricicoccus;Butyricicoccus faecihominis	-1.91726	0.337442	0.484851
					Bacteria;Firmicutes;Clostridia;Clostridiales;Lachnospiraceae;Dorea;Dorea formicigenerans	-1.91388	0.389396	0.524244
					Bacteria;Firmicutes;Clostridia;Clostridiales;Ruminococcaceae;Gemmiger;Gemmiger formicilis	-1.88368	0.423852	0.552801
					Bacteria;Firmicutes;Bacilli;Lactobacillales;Streptococcaceae;Streptococcus;unkn. Streptococcus(g)	-1.85035	0.173638	0.296269
					Bacteria;Firmicutes;Clostridia;Clostridiales;Lachnospiraceae;Dorea;unkn. Dorea(g)	-1.82222	0.332775	0.480674
					Bacteria;Bacteroidetes;Bacteroidia;unkn. Bacteroidia(c);unkn. Bacteroidia(c);unkn. Bacteroidia(c);unkn. Bacteroidia(c)	-1.6936	0.257036	0.396801
					Bacteria;Firmicutes;Tissierellia;Tissierellales;Peptoniphilaceae;Anaerococcus;Anaerococcus mediterraneensis	-1.54863	0.424292	0.552801
					Bacteria;Firmicutes;Clostridia;unkn. Clostridia(c);unkn. Clostridia(c);unkn. Clostridia(c);unkn. Clostridia(c)	-1.5367	0.208149	0.341888
					Bacteria;Firmicutes;Negativicutes;Veillonellales;Veillonellaceae;Megasphaera;unkn. Megasphaera(g)	-1.46712	0.464451	0.576342
					Bacteria;Bacteroidetes;unkn. Bacteroidetes(p);unkn. Bacteroidetes(p);unkn. Bacteroidetes(p);unkn. Bacteroidetes(p);unkn. Bacteroidetes(p)	-1.45112	0.26753	0.406354
					Bacteria;Bacteroidetes;Bacteroidia;Bacteroidales;Bacteroidaceae;Bacteroides;Bacteroides ovatus	-1.29541	0.44251	0.559918
					Bacteria;Actinobacteria;Coriobacteriia;Coriobacteriales;Atopobiaceae;Atopobium;unkn. Atopobium(g)	-1.2884	0.496119	0.596654
					Bacteria;Proteobacteria;Gammaproteobacteria;Enterobacterales;Enterobacteriaceae;Shigella;Shigella flexneri	-1.28383	0.595581	0.688957
					Bacteria;Proteobacteria;Gammaproteobacteria;Enterobacterales;unkn. Enterobacterales(o);unkn. Enterobacterales(o);unkn. Enterobacterales(o)	-1.28194	0.401281	0.534389
					Bacteria;Firmicutes;Clostridia;Clostridiales;Lachnospiraceae;Lachnoclostridium;[Clostridium] symbiosum	-1.19446	0.467696	0.577742
					Bacteria;Firmicutes;Tissierellia;unkn. Tissierellia(c);unkn. Tissierellia(c);unkn. Tissierellia(c);unkn. Tissierellia(c)	-1.12325	0.443012	0.559918
					Bacteria;Firmicutes;Tissierellia;Tissierellales;unkn. Tissierellales(o);unkn. Tissierellales(o);unkn. Tissierellales(o)	-1.06402	0.473309	0.582042
					Bacteria;Firmicutes;Tissierellia;Tissierellales;Peptoniphilaceae;Finegoldia;unkn. Finegoldia(g)	-1	0.488307	0.592479
					Bacteria;Firmicutes;Clostridia;Clostridiales;Oscillospiraceae;Oscillibacter;unkn. Oscillibacter(g)	-0.988862	0.571332	0.6723
					Bacteria;Firmicutes;Clostridia;Clostridiales;Lachnospiraceae;Blautia;[Ruminococcus] torques	-0.947119	0.637838	0.72253
					Bacteria;Proteobacteria;Deltaproteobacteria;Desulfovibrionales;Desulfovibrionaceae;Bilophila;Bilophila wadsworthia	-0.895012	0.601754	0.69316
					Bacteria;Proteobacteria;Gammaproteobacteria;unkn. Gammaproteobacteria(c);unkn. Gammaproteobacteria(c);unkn. Gammaproteobacteria(c);unkn. Gammaproteobacteria(c)	-0.857801	0.47562	0.582261
					Bacteria;Firmicutes;Tissierellia;Tissierellales;Peptoniphilaceae;Anaerococcus;unkn. Anaerococcus(g)	-0.834228	0.579023	0.678426
					Bacteria;Firmicutes;Clostridia;Clostridiales;Lachnospiraceae;Lachnoclostridium;unkn. Lachnoclostridium(g)	-0.817796	0.570064	0.6723
					Bacteria;Actinobacteria;Actinobacteria;Bifidobacteriales;Bifidobacteriaceae;Bifidobacterium;unkn. Bifidobacterium(g)	-0.813949	0.724706	0.788865
					Bacteria;Actinobacteria;Actinobacteria;Corynebacteriales;Corynebacteriaceae;Corynebacterium;Corynebacterium sp. IrT-R5M2-141	-0.784727	0.725294	0.788865
					Bacteria;Firmicutes;Negativicutes;Veillonellales;Veillonellaceae;Veillonella;unkn. Veillonella(g)	-0.726148	0.712182	0.786587
					Bacteria;Firmicutes;Erysipelotrichia;Erysipelotrichales;Erysipelotrichaceae;Erysipelatoclostridium;[Clostridium] innocuum	-0.652442	0.747188	0.809454
					Bacteria;Firmicutes;unkn. Firmicutes(p);unkn. Firmicutes(p);unkn. Firmicutes(p);unkn. Firmicutes(p);unkn. Firmicutes(p)	-0.574731	0.553996	0.657569
					Bacteria;Firmicutes;Clostridia;Clostridiales;Eubacteriaceae;Eubacterium;unkn. Eubacterium(g)	-0.56034	0.696813	0.776448
					Bacteria;Firmicutes;Tissierellia;Tissierellales;Peptoniphilaceae;Peptoniphilus;unkn. Peptoniphilus(g)	-0.532268	0.714672	0.786587
					Bacteria;Bacteroidetes;Bacteroidia;Bacteroidales;Prevotellaceae;Prevotella;Prevotella buccalis	-0.505177	0.790011	0.839195
					Bacteria;Firmicutes;Clostridia;Thermoanaerobacterales;Thermodesulfobiaceae;Coprothermobacter;Coprothermobacter proteolyticus	-0.473673	0.764594	0.818565
					Bacteria;Firmicutes;Clostridia;Clostridiales;Oscillospiraceae;unkn. Oscillospiraceae(f);unkn. Oscillospiraceae(f)	-0.468043	0.820848	0.856538
					Bacteria;Firmicutes;Clostridia;Clostridiales;Ruminococcaceae;Ruminococcus;unkn. Ruminococcus(g)	-0.419623	0.821587	0.856538
					Bacteria;Firmicutes;Negativicutes;unkn. Negativicutes(c);unkn. Negativicutes(c);unkn. Negativicutes(c);unkn. Negativicutes(c)	-0.337657	0.822025	0.856538
					Bacteria;Firmicutes;Negativicutes;Acidaminococcales;Acidaminococcaceae;Phascolarctobacterium;Phascolarctobacterium sp. canine oral taxon 212	-0.310691	0.91954	0.933214
					Bacteria;Firmicutes;Bacilli;Bacillales;Bacillaceae;Bacillus;unkn. Bacillus(g)	-0.173543	0.872025	0.894973
					Bacteria;Firmicutes;Negativicutes;Veillonellales;unkn. Veillonellales(o);unkn. Veillonellales(o);unkn. Veillonellales(o)	-0.133135	0.93921	0.949646
					Bacteria;Firmicutes;Clostridia;Clostridiales;Clostridiales Family XIII. Incertae Sedis;Casaltella;unkn. Casaltella(g)	-0.0860434	0.96846	0.972623
					Bacteria;Actinobacteria;unkn. Actinobacteria(p);unkn. Actinobacteria(p);unkn. Actinobacteria(p);unkn. Actinobacteria(p);unkn. Actinobacteria(p)	-0.0401672	0.974871	0.974871
