# Supplementary material for: 16S rRNA gene sequencing of rectal swab in patients affected by COVID-19
Source: PLoS One. 2021 Feb 17;16(2):e0247041. doi: 10.1371/journal.pone.0247041 (PMC7888592; doi:10.1371/journal.pone.0247041)
Supplement: S13 Table — (XLSX) [file pone.0247041.s013.xlsx]

## Sheet: Foglio1
	Family Level										Genus Level												Species Level
Venn diagram Upregulated bacteria vs CTRL used as reference										Venn diagram Upregulated bacteria vs CTRL used as reference												Venn diagram Upregulated bacteria vs CTRL used as reference
8 common elements in "w-COVID19" and "i-COVID19":										8 common elements in "w-COVID19" and "i-COVID19":												15 common elements in "w-COVID19" and "i-COVID19":
Bacteria;Actinobacteria;unkn. Actinobacteria(p);unkn. Actinobacteria(p);unkn. Actinobacteria(p)										Bacteria;Actinobacteria;unkn. Actinobacteria(p);unkn. Actinobacteria(p);unkn. Actinobacteria(p);unkn. Actinobacteria(p)												Bacteria;Firmicutes;Tissierellia;Tissierellales;Peptoniphilaceae;Anaerococcus;Anaerococcus octavius
Bacteria;Actinobacteria;Actinobacteria;Micrococcales;unkn. Micrococcales(o)										Bacteria;Actinobacteria;Actinobacteria;Micrococcales;unkn. Micrococcales(o);unkn. Micrococcales(o)												Bacteria;Firmicutes;Bacilli;Lactobacillales;Enterococcaceae;Enterococcus;Enterococcus faecium
Bacteria;Firmicutes;Negativicutes;Veillonellales;unkn. Veillonellales(o)										Bacteria;Firmicutes;Negativicutes;Veillonellales;unkn. Veillonellales(o);unkn. Veillonellales(o)												Bacteria;Bacteroidetes;Bacteroidia;Bacteroidales;Prevotellaceae;Prevotella;Prevotella buccalis
Bacteria;Actinobacteria;Actinobacteria;Streptomycetales;Streptomycetaceae										Bacteria;Proteobacteria;Betaproteobacteria;Burkholderiales;Sutterellaceae;unkn. Sutterellaceae(f)												Bacteria;Firmicutes;Bacilli;Lactobacillales;Aerococcaceae;Facklamia;Facklamia hominis
Bacteria;Actinobacteria;Actinobacteria;Micrococcales;Dermabacteraceae										Bacteria;Firmicutes;Negativicutes;Veillonellales;Veillonellaceae;Negativicoccus												Bacteria;Actinobacteria;unkn. Actinobacteria(p);unkn. Actinobacteria(p);unkn. Actinobacteria(p);unkn. Actinobacteria(p);unkn. Actinobacteria(p)
Bacteria;Firmicutes;Negativicutes;unkn. Negativicutes(c);unkn. Negativicutes(c)										Bacteria;Firmicutes;Clostridia;Clostridiales;Ruminococcaceae;Angelakisella												Bacteria;Firmicutes;Bacilli;Lactobacillales;Enterococcaceae;Enterococcus;Enterococcus hirae
Bacteria;Firmicutes;Bacilli;Lactobacillales;Aerococcaceae										Bacteria;Firmicutes;Bacilli;Lactobacillales;Enterococcaceae;unkn. Enterococcaceae(f)												Bacteria;Actinobacteria;Actinobacteria;Micrococcales;unkn. Micrococcales(o);unkn. Micrococcales(o);unkn. Micrococcales(o)
Bacteria;Firmicutes;Bacilli;Bacillales;Staphylococcaceae										Bacteria;Firmicutes;Negativicutes;unkn. Negativicutes(c);unkn. Negativicutes(c);unkn. Negativicutes(c)												Bacteria;Firmicutes;Negativicutes;Veillonellales;unkn. Veillonellales(o);unkn. Veillonellales(o);unkn. Veillonellales(o)
																						Bacteria;Actinobacteria;Actinobacteria;Corynebacteriales;Corynebacteriaceae;Corynebacterium;Corynebacterium amycolatum
																						Bacteria;Proteobacteria;Betaproteobacteria;Burkholderiales;Sutterellaceae;unkn. Sutterellaceae(f);unkn. Sutterellaceae(f)
13 elements included exclusively in "w-COVID19":										25 elements included exclusively in "w-COVID19":												Bacteria;Firmicutes;Clostridia;Clostridiales;Ruminococcaceae;Angelakisella;unkn. Angelakisella(g)
Bacteria;Proteobacteria;Gammaproteobacteria;Oceanospirillales;Alcanivoracaceae										Bacteria;Proteobacteria;Gammaproteobacteria;Oceanospirillales;Alcanivoracaceae;Alcanivorax												Bacteria;Firmicutes;Bacilli;Lactobacillales;Enterococcaceae;unkn. Enterococcaceae(f);unkn. Enterococcaceae(f)
Bacteria;Proteobacteria;Deltaproteobacteria;unkn. Deltaproteobacteria(c);unkn. Deltaproteobacteria(c)										Bacteria;Firmicutes;Bacilli;Lactobacillales;Aerococcaceae;Aerococcus												Bacteria;Proteobacteria;Gammaproteobacteria;Enterobacterales;Enterobacteriaceae;Klebsiella;Klebsiella oxytoca
Bacteria;Firmicutes;Negativicutes;Acidaminococcales;unkn. Acidaminococcales(o)										Bacteria;Proteobacteria;Betaproteobacteria;Burkholderiales;Sutterellaceae;Sutterella												Bacteria;Actinobacteria;Actinobacteria;Corynebacteriales;Corynebacteriaceae;Corynebacterium;Corynebacterium sp. IrT-R5M2-141
Bacteria;Proteobacteria;Gammaproteobacteria;Enterobacterales;Pectobacteriaceae										Bacteria;Firmicutes;Clostridia;Clostridiales;Peptococcaceae;Syntrophobotulus												Bacteria;Firmicutes;Clostridia;Clostridiales;Eubacteriaceae;Eubacterium;Eubacterium coprostanoligenes
Bacteria;Firmicutes;Clostridia;Clostridiales;Syntrophomonadaceae										Bacteria;Firmicutes;Erysipelotrichia;Erysipelotrichales;Erysipelotrichaceae;Coprobacillus
Bacteria;Firmicutes;Negativicutes;Selenomonadales;Selenomonadaceae										Bacteria;Firmicutes;Clostridia;Clostridiales;Peptostreptococcaceae;unkn. Peptostreptococcaceae(f)
Bacteria;Bacteroidetes;Sphingobacteriia;unkn. Sphingobacteriia(c);unkn. Sphingobacteriia(c)										Bacteria;Firmicutes;Negativicutes;Acidaminococcales;Acidaminococcaceae;unkn. Acidaminococcaceae(f)												57 elements included exclusively in "w-COVID19":
Bacteria;Proteobacteria;Acidithiobacillia;Acidithiobacillales;Acidithiobacillaceae										Bacteria;Actinobacteria;Coriobacteriia;Coriobacteriales;Atopobiaceae;Olsenella												Bacteria;Bacteroidetes;Bacteroidia;Bacteroidales;Prevotellaceae;Prevotella;Prevotella disiens
Bacteria;Firmicutes;Clostridia;Clostridiales;Peptostreptococcaceae										Bacteria;Proteobacteria;Deltaproteobacteria;unkn. Deltaproteobacteria(c);unkn. Deltaproteobacteria(c);unkn. Deltaproteobacteria(c)												Bacteria;Firmicutes;Negativicutes;Acidaminococcales;Acidaminococcaceae;Acidaminococcus;unkn. Acidaminococcus(g)
Bacteria;Proteobacteria;Gammaproteobacteria;Enterobacterales;Enterobacteriaceae										Bacteria;Firmicutes;Negativicutes;Acidaminococcales;unkn. Acidaminococcales(o);unkn. Acidaminococcales(o)												Bacteria;Bacteroidetes;Bacteroidia;Bacteroidales;Prevotellaceae;Prevotella;Prevotella colorans
Bacteria;Actinobacteria;Coriobacteriia;Coriobacteriales;Atopobiaceae										Bacteria;Firmicutes;Bacilli;Lactobacillales;Streptococcaceae;Lactococcus												Bacteria;Firmicutes;Negativicutes;Veillonellales;Veillonellaceae;Dialister;Dialister micraerophilus
Bacteria;Proteobacteria;Gammaproteobacteria;Vibrionales;Vibrionaceae										Bacteria;Firmicutes;Clostridia;Clostridiales;Syntrophomonadaceae;Candidatus Syntrophonatronum												Bacteria;Firmicutes;Clostridia;Clostridiales;Peptostreptococcaceae;Peptostreptococcus;Peptostreptococcus anaerobius
Bacteria;Actinobacteria;Actinobacteria;unkn. Actinobacteria(c);unkn. Actinobacteria(c)										Bacteria;Firmicutes;Negativicutes;Acidaminococcales;Acidaminococcaceae;Acidaminococcus												Bacteria;Bacteroidetes;Bacteroidia;Bacteroidales;Porphyromonadaceae;Parabacteroides;Parabacteroides johnsonii
										Bacteria;Synergistetes;Synergistia;Synergistales;Synergistaceae;Pacaella												Bacteria;Firmicutes;Tissierellia;Tissierellales;Peptoniphilaceae;Murdochiella;Murdochiella asaccharolytica
										Bacteria;Firmicutes;Negativicutes;Selenomonadales;Selenomonadaceae;Selenomonas												Bacteria;Firmicutes;Clostridia;Clostridiales;Clostridiales Family XIII. Incertae Sedis;Ileibacterium;Ileibacterium massiliense
17 elements included exclusively in "i-COVID19":										Bacteria;Firmicutes;Erysipelotrichia;Erysipelotrichales;Erysipelotrichaceae;Holdemanella												Bacteria;Bacteroidetes;Bacteroidia;Bacteroidales;Rikenellaceae;Alistipes;Alistipes senegalensis
Bacteria;Actinobacteria;Actinobacteria;Corynebacteriales;Nocardiaceae										Bacteria;Bacteroidetes;Sphingobacteriia;unkn. Sphingobacteriia(c);unkn. Sphingobacteriia(c);unkn. Sphingobacteriia(c)												Bacteria;Firmicutes;Tissierellia;Tissierellales;Peptoniphilaceae;Peptoniphilus;Peptoniphilus sp. oral taxon 375
Bacteria;Proteobacteria;Alphaproteobacteria;unkn. Alphaproteobacteria(c);unkn. Alphaproteobacteria(c)										Bacteria;Firmicutes;Clostridia;Clostridiales;Lachnospiraceae;Hespellia												Bacteria;Firmicutes;Tissierellia;Tissierellales;Peptoniphilaceae;Peptoniphilus;Peptoniphilus sp. S276
Bacteria;Actinobacteria;Actinobacteria;Pseudonocardiales;Pseudonocardiaceae										Bacteria;Proteobacteria;Acidithiobacillia;Acidithiobacillales;Acidithiobacillaceae;Acidithiobacillus												Bacteria;Firmicutes;Negativicutes;Veillonellales;Veillonellaceae;Megasphaera;Megasphaera sp. DNF00912
Bacteria;Firmicutes;Erysipelotrichia;Erysipelotrichales;unkn. Erysipelotrichales(o)										Bacteria;Firmicutes;Negativicutes;Veillonellales;Veillonellaceae;Megasphaera												Bacteria;Bacteroidetes;Bacteroidia;Bacteroidales;Bacteroidaceae;Bacteroides;Bacteroides sp. DJF_B097
Bacteria;Actinobacteria;Actinobacteria;Corynebacteriales;Mycobacteriaceae										Bacteria;Proteobacteria;Deltaproteobacteria;Desulfovibrionales;Desulfovibrionaceae;Bilophila												Bacteria;Firmicutes;Erysipelotrichia;Erysipelotrichales;Erysipelotrichaceae;Coprobacillus;Coprobacillus cateniformis
Bacteria;Proteobacteria;Alphaproteobacteria;Rhizobiales;unkn. Rhizobiales(o)										Bacteria;Proteobacteria;Gammaproteobacteria;Enterobacterales;Enterobacteriaceae;Escherichia												Bacteria;Firmicutes;Erysipelotrichia;Erysipelotrichales;Erysipelotrichaceae;Holdemanella;Holdemanella biformis
Bacteria;Firmicutes;Erysipelotrichia;unkn. Erysipelotrichia(c);unkn. Erysipelotrichia(c)										Bacteria;Proteobacteria;Gammaproteobacteria;Enterobacterales;Enterobacteriaceae;unkn. Enterobacteriaceae(f)												Bacteria;Firmicutes;Tissierellia;Tissierellales;Peptoniphilaceae;Anaerococcus;Anaerococcus obesiensis
Bacteria;Proteobacteria;Alphaproteobacteria;Rhodospirillales;Rhodospirillaceae										Bacteria;Firmicutes;Bacilli;Lactobacillales;Streptococcaceae;unkn. Streptococcaceae(f)												Bacteria;Firmicutes;Tissierellia;unkn. Tissierellia(c);unkn. Tissierellia(c);Kallipyga;Kallipyga massiliensis
Bacteria;Actinobacteria;Actinobacteria;Micrococcales;Brevibacteriaceae										Bacteria;Proteobacteria;Gammaproteobacteria;Vibrionales;Vibrionaceae;Vibrio												Bacteria;Firmicutes;Negativicutes;Veillonellales;Veillonellaceae;Megasphaera;unkn. Megasphaera(g)
Bacteria;Actinobacteria;Actinobacteria;Micrococcales;Micrococcaceae																						Bacteria;Firmicutes;Clostridia;Clostridiales;Peptostreptococcaceae;unkn. Peptostreptococcaceae(f);unkn. Peptostreptococcaceae(f)
Bacteria;Firmicutes;Erysipelotrichia;Erysipelotrichales;Erysipelotrichaceae										30 elements included exclusively in "i-COVID19":												Bacteria;Actinobacteria;Coriobacteriia;Coriobacteriales;Atopobiaceae;Atopobium;unkn. Atopobium(g)
Bacteria;Proteobacteria;Betaproteobacteria;Burkholderiales;unkn. Burkholderiales(o)										Bacteria;Actinobacteria;Actinobacteria;Micrococcales;Micrococcaceae;Arthrobacter												Bacteria;Firmicutes;Bacilli;Lactobacillales;Streptococcaceae;Streptococcus;Streptococcus thermophilus
Bacteria;Actinobacteria;Actinobacteria;Micrococcales;Microbacteriaceae										Bacteria;Actinobacteria;Actinobacteria;Micrococcales;Dermabacteraceae;unkn. Dermabacteraceae(f)												Bacteria;Firmicutes;Negativicutes;Acidaminococcales;Acidaminococcaceae;unkn. Acidaminococcaceae(f);unkn. Acidaminococcaceae(f)
Bacteria;Actinobacteria;Actinobacteria;Corynebacteriales;Corynebacteriaceae										Bacteria;Firmicutes;Bacilli;Lactobacillales;Enterococcaceae;Vagococcus												Bacteria;Proteobacteria;Deltaproteobacteria;unkn. Deltaproteobacteria(c);unkn. Deltaproteobacteria(c);unkn. Deltaproteobacteria(c);unkn. Deltaproteobacteria(c)
Bacteria;Firmicutes;Bacilli;Bacillales;Paenibacillaceae										Bacteria;Actinobacteria;Coriobacteriia;Eggerthellales;Eggerthellaceae;Slackia												Bacteria;Bacteroidetes;Bacteroidia;Bacteroidales;Prevotellaceae;Prevotella;Prevotella sp. S8 F8
Bacteria;Firmicutes;Bacilli;unkn. Bacilli(c);unkn. Bacilli(c)										Bacteria;Actinobacteria;Actinobacteria;Micrococcales;Micrococcaceae;Micrococcus												Bacteria;Bacteroidetes;Bacteroidia;Bacteroidales;Porphyromonadaceae;Porphyromonas;Porphyromonas asaccharolytica
Bacteria;Firmicutes;Bacilli;Bacillales;Bacillaceae										Bacteria;Actinobacteria;Actinobacteria;Corynebacteriales;Nocardiaceae;Rhodococcus												Bacteria;Proteobacteria;Gammaproteobacteria;Enterobacterales;Enterobacteriaceae;Escherichia;Escherichia sp. C71
										Bacteria;Proteobacteria;Alphaproteobacteria;unkn. Alphaproteobacteria(c);unkn. Alphaproteobacteria(c);unkn. Alphaproteobacteria(c)												Bacteria;Firmicutes;Clostridia;Clostridiales;Ruminococcaceae;Ruminococcus;Ruminococcus sp. Marseille-P328
										Bacteria;Actinobacteria;Actinobacteria;Micrococcales;Micrococcaceae;Kocuria												Bacteria;Firmicutes;Negativicutes;Acidaminococcales;unkn. Acidaminococcales(o);unkn. Acidaminococcales(o);unkn. Acidaminococcales(o)
										Bacteria;Bacteroidetes;Flavobacteriia;Flavobacteriales;Flavobacteriaceae;unkn. Flavobacteriaceae(f)												Bacteria;Proteobacteria;Gammaproteobacteria;Enterobacterales;Enterobacteriaceae;Shigella;Shigella sonnei
	Family Level									Bacteria;Actinobacteria;Actinobacteria;Streptomycetales;Streptomycetaceae;Streptomyces												Bacteria;Proteobacteria;Gammaproteobacteria;Enterobacterales;Erwiniaceae;Pantoea;Pantoea agglomerans
Venn diagram DOWNregulated bacteria vs CTRL used as reference										Bacteria;Firmicutes;Erysipelotrichia;Erysipelotrichales;unkn. Erysipelotrichales(o);unkn. Erysipelotrichales(o)												Bacteria;Firmicutes;Bacilli;Lactobacillales;Aerococcaceae;Facklamia;unkn. Facklamia(g)
										Bacteria;Tenericutes;Mollicutes;Acholeplasmatales;Acholeplasmataceae;Candidatus Phytoplasma												Bacteria;Firmicutes;Clostridia;Clostridiales;Peptococcaceae;Syntrophobotulus;Syntrophobotulus glycolicus
1 common element in "w-COVID19" and "i-COVID19":										Bacteria;Actinobacteria;Actinobacteria;Corynebacteriales;Mycobacteriaceae;Mycobacterium												Bacteria;Firmicutes;Clostridia;Clostridiales;Lachnospiraceae;Blautia;Blautia sp. Marseille-P2398
Bacteria;Tenericutes;Mollicutes;Mycoplasmatales;Mycoplasmataceae										Bacteria;Firmicutes;Clostridia;Clostridiales;Clostridiales Family XIII. Incertae Sedis;Mogibacterium												Bacteria;Firmicutes;Bacilli;Bacillales;Staphylococcaceae;Staphylococcus;Staphylococcus hominis
										Bacteria;Proteobacteria;Alphaproteobacteria;Rhizobiales;unkn. Rhizobiales(o);unkn. Rhizobiales(o)												Bacteria;Firmicutes;Clostridia;Clostridiales;Syntrophomonadaceae;Candidatus Syntrophonatronum;Candidatus Syntrophonatronum acetioxidans
										Bacteria;Firmicutes;Erysipelotrichia;unkn. Erysipelotrichia(c);unkn. Erysipelotrichia(c);unkn. Erysipelotrichia(c)												Bacteria;Firmicutes;Negativicutes;Veillonellales;Veillonellaceae;Megasphaera;Megasphaera massiliensis
7 elements included exclusively in "w-COVID19":										Bacteria;Firmicutes;Clostridia;Clostridiales;unkn. Clostridiales(o);Howardella												Bacteria;Firmicutes;Negativicutes;Veillonellales;Veillonellaceae;Dialister;Dialister succinatiphilus
Bacteria;Proteobacteria;Gammaproteobacteria;Aeromonadales;Aeromonadaceae										Bacteria;Firmicutes;Clostridia;Clostridiales;Clostridiaceae;Fonticella												Bacteria;Proteobacteria;Gammaproteobacteria;Enterobacterales;Yersiniaceae;Serratia;Serratia marcescens
Bacteria;Firmicutes;Clostridia;Clostridiales;Clostridiales Family XII. Incertae Sedis										Bacteria;Proteobacteria;Gammaproteobacteria;Pasteurellales;Pasteurellaceae;Haemophilus												Bacteria;Firmicutes;Negativicutes;Acidaminococcales;Acidaminococcaceae;Acidaminococcus;Acidaminococcus intestini
Bacteria;Proteobacteria;Betaproteobacteria;Burkholderiales;Burkholderiaceae										Bacteria;Firmicutes;Clostridia;Clostridiales;Clostridiales Family XIII. Incertae Sedis;Ihubacter												Bacteria;Firmicutes;Negativicutes;Veillonellales;Veillonellaceae;Dialister;Dialister sp. S7D
Bacteria;Proteobacteria;Gammaproteobacteria;Pseudomonadales;Moraxellaceae										Bacteria;Actinobacteria;Actinobacteria;Micrococcales;Brevibacteriaceae;Brevibacterium												Bacteria;Synergistetes;Synergistia;Synergistales;Synergistaceae;Pacaella;Pacaella massiliensis
Bacteria;Proteobacteria;Betaproteobacteria;Burkholderiales;unkn. Burkholderiales(o)										Bacteria;Firmicutes;Bacilli;Lactobacillales;Enterococcaceae;Enterococcus												Bacteria;Firmicutes;Tissierellia;Tissierellales;Peptoniphilaceae;Peptoniphilus;Candidatus Peptoniphilus massiliensis
Bacteria;Proteobacteria;Alphaproteobacteria;Caulobacterales;Caulobacteraceae										Bacteria;Actinobacteria;Actinobacteria;Corynebacteriales;Corynebacteriaceae;Corynebacterium												Bacteria;Proteobacteria;Betaproteobacteria;Burkholderiales;Sutterellaceae;Sutterella;unkn. Sutterella(g)
Bacteria;Actinobacteria;Actinobacteria;Propionibacteriales;Propionibacteriaceae										Bacteria;Firmicutes;Bacilli;Lactobacillales;Aerococcaceae;Facklamia												Bacteria;Firmicutes;Clostridia;Clostridiales;Oscillospiraceae;Oscillibacter;Oscillibacter sp. Marseille-P3260
										Bacteria;Proteobacteria;Betaproteobacteria;Burkholderiales;unkn. Burkholderiales(o);unkn. Burkholderiales(o)												Bacteria;Bacteroidetes;Sphingobacteriia;unkn. Sphingobacteriia(c);unkn. Sphingobacteriia(c);unkn. Sphingobacteriia(c);unkn. Sphingobacteriia(c)
										Bacteria;Actinobacteria;Actinobacteria;Corynebacteriales;unkn. Corynebacteriales(o);unkn. Corynebacteriales(o)												Bacteria;Bacteroidetes;Bacteroidia;Bacteroidales;Odoribacteraceae;Butyricimonas;Butyricimonas sp. AT11
7 elements included exclusively in "w-COVID19":										Bacteria;Firmicutes;Bacilli;Bacillales;Paenibacillaceae;Paenibacillus												Bacteria;Bacteroidetes;Bacteroidia;Bacteroidales;Rikenellaceae;Alistipes;Alistipes sp. enrichment culture clone
Bacteria;Proteobacteria;Gammaproteobacteria;Aeromonadales;Aeromonadaceae										Bacteria;Actinobacteria;Actinobacteria;unkn. Actinobacteria(c);unkn. Actinobacteria(c);unkn. Actinobacteria(c)												Bacteria;Bacteroidetes;Bacteroidia;Bacteroidales;Prevotellaceae;Paraprevotella;Paraprevotella clara
Bacteria;Firmicutes;Clostridia;Clostridiales;Clostridiales Family XII. Incertae Sedis										Bacteria;Firmicutes;Bacilli;unkn. Bacilli(c);unkn. Bacilli(c);unkn. Bacilli(c)												Bacteria;Firmicutes;Negativicutes;Selenomonadales;Selenomonadaceae;Selenomonas;Selenomonas ruminantium
Bacteria;Proteobacteria;Betaproteobacteria;Burkholderiales;Burkholderiaceae										Bacteria;Firmicutes;Bacilli;Bacillales;Bacillaceae;Bacillus												Bacteria;Firmicutes;Bacilli;Lactobacillales;Streptococcaceae;Streptococcus;Streptococcus anginosus
Bacteria;Proteobacteria;Gammaproteobacteria;Pseudomonadales;Moraxellaceae																						Bacteria;Proteobacteria;Gammaproteobacteria;Enterobacterales;Enterobacteriaceae;Escherichia;unkn. Escherichia(g)
Bacteria;Proteobacteria;Betaproteobacteria;Burkholderiales;unkn. Burkholderiales(o)											Genus Level											Bacteria;Proteobacteria;Gammaproteobacteria;Enterobacterales;Enterobacteriaceae;Enterobacter;unkn. Enterobacter(g)
Bacteria;Proteobacteria;Alphaproteobacteria;Caulobacterales;Caulobacteraceae										Venn diagram DOWNregulated bacteria vs CTRL used as reference												Bacteria;Proteobacteria;Gammaproteobacteria;Enterobacterales;Enterobacteriaceae;Cronobacter;Cronobacter sakazakii
Bacteria;Actinobacteria;Actinobacteria;Propionibacteriales;Propionibacteriaceae																						Bacteria;Firmicutes;Clostridia;Clostridiales;Lachnospiraceae;Roseburia;unkn. Roseburia(g)
										14 common elements in "w-COVID19" and "i-COVID19":												Bacteria;Proteobacteria;Gammaproteobacteria;Enterobacterales;Enterobacteriaceae;unkn. Enterobacteriaceae(f);unkn. Enterobacteriaceae(f)
										Bacteria;Actinobacteria;Actinobacteria;Actinomycetales;Actinomycetaceae;Actinotignum												Bacteria;Firmicutes;Bacilli;Bacillales;Staphylococcaceae;Staphylococcus;unkn. Staphylococcus(g)
										Bacteria;Firmicutes;Clostridia;Clostridiales;Lachnospiraceae;Eisenbergiella												Bacteria;Firmicutes;Bacilli;Lactobacillales;Streptococcaceae;unkn. Streptococcaceae(f);unkn. Streptococcaceae(f)
										Bacteria;Firmicutes;Clostridia;Clostridiales;Lachnospiraceae;Faecalicatena
										Bacteria;Firmicutes;Clostridia;Clostridiales;Ruminococcaceae;Anaerotruncus
										Bacteria;Firmicutes;Clostridia;Clostridiales;Ruminococcaceae;Caproiciproducens												36 elements included exclusively in "i-COVID19":
										Bacteria;Firmicutes;Clostridia;Clostridiales;Peptococcaceae;Peptococcus												Bacteria;Actinobacteria;Actinobacteria;Corynebacteriales;Corynebacteriaceae;Corynebacterium;Corynebacterium imitans
										Bacteria;Firmicutes;Clostridia;Clostridiales;Lachnospiraceae;Fusicatenibacter												Bacteria;Fusobacteria;Fusobacteriia;Fusobacteriales;Fusobacteriaceae;Fusobacterium;Fusobacterium nucleatum
										Bacteria;Firmicutes;Clostridia;Clostridiales;unkn. Clostridiales(o);Pseudoflavonifractor												Bacteria;Firmicutes;Bacilli;Lactobacillales;Enterococcaceae;Enterococcus;Enterococcus rivorum
										Bacteria;Firmicutes;Clostridia;Clostridiales;Lachnospiraceae;Robinsoniella												Bacteria;Actinobacteria;Actinobacteria;Micrococcales;Dermabacteraceae;unkn. Dermabacteraceae(f);unkn. Dermabacteraceae(f)
										Bacteria;Firmicutes;Clostridia;Clostridiales;Ruminococcaceae;Acetivibrio												Bacteria;Firmicutes;Tissierellia;Tissierellales;Peptoniphilaceae;Anaerococcus;Candidatus Anaerococcus phoceensis
										Bacteria;Firmicutes;Bacilli;Lactobacillales;Leuconostocaceae;Leuconostoc												Bacteria;Firmicutes;Bacilli;Lactobacillales;Enterococcaceae;Vagococcus;unkn. Vagococcus(g)
										Bacteria;Bacteroidetes;Bacteroidia;Bacteroidales;Rikenellaceae;unkn. Rikenellaceae(f)												Bacteria;Actinobacteria;Actinobacteria;Corynebacteriales;Corynebacteriaceae;Corynebacterium;Corynebacterium tuscaniense
										Bacteria;Firmicutes;Clostridia;Clostridiales;Christensenellaceae;unkn. Christensenellaceae(f)												Bacteria;Firmicutes;Bacilli;Lactobacillales;Lactobacillaceae;Lactobacillus;Lactobacillus helveticus
										Bacteria;Tenericutes;Mollicutes;Mycoplasmatales;Mycoplasmataceae;Mycoplasma												Bacteria;Firmicutes;Tissierellia;Tissierellales;Peptoniphilaceae;Peptoniphilus;Peptoniphilus sp. S362
																						Bacteria;Proteobacteria;Alphaproteobacteria;unkn. Alphaproteobacteria(c);unkn. Alphaproteobacteria(c);unkn. Alphaproteobacteria(c);unkn. Alphaproteobacteria(c)
																						Bacteria;Actinobacteria;Coriobacteriia;Eggerthellales;Eggerthellaceae;Slackia;unkn. Slackia(g)
										19 elements included exclusively in "i-COVID19":												Bacteria;Firmicutes;Erysipelotrichia;Erysipelotrichales;unkn. Erysipelotrichales(o);unkn. Erysipelotrichales(o);unkn. Erysipelotrichales(o)
										Bacteria;Firmicutes;Clostridia;Clostridiales;Ruminococcaceae;Faecalibacterium												Bacteria;Actinobacteria;Actinobacteria;Micrococcales;Micrococcaceae;Micrococcus;Micrococcus luteus
										Bacteria;Actinobacteria;Coriobacteriia;Coriobacteriales;Coriobacteriaceae;Collinsella												Bacteria;Firmicutes;Tissierellia;Tissierellales;Peptoniphilaceae;Anaerococcus;Anaerococcus provenciensis
										Bacteria;Firmicutes;Clostridia;Clostridiales;unkn. Clostridiales(o);Fenollaria												Bacteria;Actinobacteria;Actinobacteria;Corynebacteriales;Corynebacteriaceae;Corynebacterium;Corynebacterium sundsvallense
										Bacteria;Synergistetes;Synergistia;Synergistales;Synergistaceae;Pyramidobacter												Bacteria;Bacteroidetes;Flavobacteriia;Flavobacteriales;Flavobacteriaceae;unkn. Flavobacteriaceae(f);unkn. Flavobacteriaceae(f)
										Bacteria;Firmicutes;Clostridia;Clostridiales;Ruminococcaceae;Subdoligranulum												Bacteria;Actinobacteria;Actinobacteria;Corynebacteriales;Corynebacteriaceae;Corynebacterium;Corynebacterium afermentans
										Bacteria;Bacteroidetes;Bacteroidia;Bacteroidales;Prevotellaceae;Metaprevotella												Bacteria;Bacteroidetes;Bacteroidia;Bacteroidales;Prevotellaceae;Prevotella;Prevotella sp. S4-8
										Bacteria;Firmicutes;Clostridia;Clostridiales;Lachnospiraceae;Anaerobium												Bacteria;Firmicutes;Clostridia;Clostridiales;Lachnospiraceae;Butyrivibrio;Butyrivibrio crossotus
										Bacteria;Bacteroidetes;Bacteroidia;Bacteroidales;Porphyromonadaceae;Coprobacter												Bacteria;Actinobacteria;Actinobacteria;Bifidobacteriales;Bifidobacteriaceae;unkn. Bifidobacteriaceae(f);unkn. Bifidobacteriaceae(f)
										Bacteria;Firmicutes;Clostridia;Clostridiales;unkn. Clostridiales(o);Flavonifractor												Bacteria;Actinobacteria;Actinobacteria;Corynebacteriales;Nocardiaceae;Rhodococcus;unkn. Rhodococcus(g)
										Bacteria;Proteobacteria;Deltaproteobacteria;Desulfovibrionales;Desulfovibrionaceae;Desulfovibrio												Bacteria;Firmicutes;Erysipelotrichia;unkn. Erysipelotrichia(c);unkn. Erysipelotrichia(c);unkn. Erysipelotrichia(c);unkn. Erysipelotrichia(c)
										Bacteria;Actinobacteria;Coriobacteriia;unkn. Coriobacteriia(c);unkn. Coriobacteriia(c);unkn. Coriobacteriia(c)												Bacteria;Firmicutes;Clostridia;Clostridiales;Ruminococcaceae;Gorbachella;unkn. Gorbachella(g)
										Bacteria;Actinobacteria;Coriobacteriia;Coriobacteriales;Coriobacteriaceae;unkn. Coriobacteriaceae(f)												Bacteria;Proteobacteria;Alphaproteobacteria;Rhizobiales;unkn. Rhizobiales(o);unkn. Rhizobiales(o);unkn. Rhizobiales(o)
										Bacteria;Firmicutes;Bacilli;Lactobacillales;Carnobacteriaceae;Granulicatella												Bacteria;Actinobacteria;Coriobacteriia;Coriobacteriales;Coriobacteriaceae;Senegalimassilia;Senegalimassilia anaerobia
										Bacteria;Proteobacteria;Gammaproteobacteria;Vibrionales;Vibrionaceae;Vibrio												Bacteria;Firmicutes;Negativicutes;Veillonellales;Veillonellaceae;Veillonella;Veillonella parvula
										Bacteria;Proteobacteria;Gammaproteobacteria;Enterobacterales;Enterobacteriaceae;Salmonella												Bacteria;Firmicutes;Clostridia;Clostridiales;unkn. Clostridiales(o);Howardella;Howardella ureilytica
										Bacteria;Firmicutes;Clostridia;Clostridiales;Clostridiales Family XIII. Incertae Sedis;unkn. Clostridiales Family XIII. Incertae Sedis(f)												Bacteria;Firmicutes;Bacilli;Lactobacillales;Enterococcaceae;Enterococcus;Enterococcus casseliflavus
										Bacteria;Firmicutes;Clostridia;Clostridiales;Lachnospiraceae;Oribacterium												Bacteria;Firmicutes;Clostridia;Clostridiales;Clostridiaceae;Fonticella;unkn. Fonticella(g)
										Bacteria;Proteobacteria;Gammaproteobacteria;Enterobacterales;Enterobacteriaceae;Citrobacter												Bacteria;Firmicutes;Clostridia;Clostridiales;Clostridiales Family XIII. Incertae Sedis;Mogibacterium;unkn. Mogibacterium(g)
										Bacteria;Firmicutes;Clostridia;Clostridiales;Ruminococcaceae;unkn. Ruminococcaceae(f)												Bacteria;Firmicutes;Clostridia;Clostridiales;Clostridiaceae;Clostridium;Clostridium sp. TM-40
																						Bacteria;Proteobacteria;Betaproteobacteria;Burkholderiales;Sutterellaceae;Parasutterella;unkn. Parasutterella(g)
																						Bacteria;Firmicutes;Clostridia;Clostridiales;Clostridiaceae;Clostridium;Clostridium fusiformis
										14 elements included exclusively in "w-COVID19":												Bacteria;Firmicutes;Bacilli;Lactobacillales;Enterococcaceae;Enterococcus;unkn. Enterococcus(g)
										Bacteria;Proteobacteria;Gammaproteobacteria;Enterobacterales;Morganellaceae;Proteus												Bacteria;Actinobacteria;Actinobacteria;Corynebacteriales;Corynebacteriaceae;Corynebacterium;unkn. Corynebacterium(g)
										Bacteria;Proteobacteria;Gammaproteobacteria;Enterobacterales;Morganellaceae;unkn. Morganellaceae(f)												Bacteria;Firmicutes;Negativicutes;unkn. Negativicutes(c);unkn. Negativicutes(c);unkn. Negativicutes(c);unkn. Negativicutes(c)
										Bacteria;Actinobacteria;Actinobacteria;Propionibacteriales;Propionibacteriaceae;unkn. Propionibacteriaceae(f)
										Bacteria;Actinobacteria;Actinobacteria;Corynebacteriales;Corynebacteriaceae;unkn. Corynebacteriaceae(f)
										Bacteria;Actinobacteria;Actinobacteria;Micrococcales;Microbacteriaceae;Microbacterium														Species Level
										Bacteria;Firmicutes;Erysipelotrichia;Erysipelotrichales;Erysipelotrichaceae;unkn. Erysipelotrichaceae(f)													Venn diagram DOWNregulated bacteria vs CTRL used as reference
										Bacteria;Firmicutes;Bacilli;Bacillales;Paenibacillaceae;Paenibacillus
										Bacteria;Proteobacteria;Gammaproteobacteria;Aeromonadales;Aeromonadaceae;Aeromonas												27 common elements in "w-COVID19" and "i-COVID19":
										Bacteria;Firmicutes;Clostridia;Clostridiales;Ruminococcaceae;Ruthenibacterium												Bacteria;Bacteroidetes;Bacteroidia;Bacteroidales;Bacteroidaceae;Bacteroides;Bacteroides eggerthii
										Bacteria;Firmicutes;Bacilli;Lactobacillales;Lactobacillaceae;unkn. Lactobacillaceae(f)												Bacteria;Bacteroidetes;Bacteroidia;Bacteroidales;Bacteroidaceae;Bacteroides;Bacteroides salyersiae
										Bacteria;Firmicutes;Bacilli;Bacillales;unkn. Bacillales(o);Gemella												Bacteria;Actinobacteria;Actinobacteria;Corynebacteriales;Corynebacteriaceae;Corynebacterium;Corynebacterium pyruviciproducens
										Bacteria;Proteobacteria;Betaproteobacteria;Burkholderiales;unkn. Burkholderiales(o);unkn. Burkholderiales(o)												Bacteria;Bacteroidetes;Bacteroidia;Bacteroidales;Rikenellaceae;Alistipes;Alistipes putredinis
										Bacteria;Proteobacteria;Gammaproteobacteria;Pseudomonadales;Moraxellaceae;Acinetobacter												Bacteria;Firmicutes;Tissierellia;Tissierellales;Peptoniphilaceae;Peptoniphilus;Peptoniphilus sp. S470
										Bacteria;Proteobacteria;Gammaproteobacteria;Pseudomonadales;Pseudomonadaceae;unkn. Pseudomonadaceae(f)												Bacteria;Actinobacteria;Actinobacteria;Corynebacteriales;Corynebacteriaceae;Corynebacterium;Corynebacterium sp. NML96-0085
																						Bacteria;Bacteroidetes;Bacteroidia;Bacteroidales;Bacteroidaceae;Bacteroides;Bacteroides stercoris
																						Bacteria;Firmicutes;Clostridia;Clostridiales;Lachnospiraceae;Anaerobium;Anaerobium acetethylicum
																						Bacteria;Actinobacteria;Actinobacteria;Actinomycetales;Actinomycetaceae;Actinotignum;Actinotignum schaalii
																						Bacteria;Bacteroidetes;Bacteroidia;Bacteroidales;Bacteroidaceae;Bacteroides;Bacteroides fragilis
																						Bacteria;Firmicutes;Clostridia;Clostridiales;Clostridiaceae;Clostridium;Clostridium sp. A9
																						Bacteria;Firmicutes;Clostridia;Clostridiales;Clostridiaceae;Clostridium;Clostridium sp.
																						Bacteria;Firmicutes;Clostridia;Clostridiales;unkn. Clostridiales(o);Intestinimonas;Intestinimonas sp. FSAA-17
																						Bacteria;Firmicutes;Clostridia;Clostridiales;Clostridiaceae;Clostridium;Clostridium sp. 14505
																						Bacteria;Firmicutes;Clostridia;Clostridiales;Lachnospiraceae;Tyzzerella;unkn. Tyzzerella(g)
																						Bacteria;Bacteroidetes;Bacteroidia;Bacteroidales;Bacteroidaceae;Bacteroides;Bacteroides finegoldii
																						Bacteria;Firmicutes;Clostridia;Clostridiales;Ruminococcaceae;Caproiciproducens;unkn. Caproiciproducens(g)
																						Bacteria;Firmicutes;Clostridia;Clostridiales;Lachnospiraceae;Fusicatenibacter;Fusicatenibacter saccharivorans
																						Bacteria;Firmicutes;Clostridia;Clostridiales;Ruminococcaceae;Anaerotruncus;Anaerotruncus colihominis
																						Bacteria;Firmicutes;Clostridia;Clostridiales;Clostridiaceae;Butyricicoccus;unkn. Butyricicoccus(g)
																						Bacteria;Bacteroidetes;Bacteroidia;Bacteroidales;Prevotellaceae;Prevotella;Prevotella sp. oral taxon G70
																						Bacteria;Firmicutes;Clostridia;Clostridiales;Lachnospiraceae;Lachnoclostridium;[Clostridium] lavalense
																						Bacteria;Bacteroidetes;Bacteroidia;Bacteroidales;Bacteroidaceae;Bacteroides;Bacteroides sp.
																						Bacteria;Bacteroidetes;Bacteroidia;Bacteroidales;Bacteroidaceae;Bacteroides;Bacteroides nordii
																						Bacteria;Firmicutes;Clostridia;Clostridiales;Lachnospiraceae;Lachnoclostridium;[Clostridium] bolteae
																						Bacteria;Firmicutes;Clostridia;Clostridiales;Ruminococcaceae;Saccharofermentans;Saccharofermentans acetigenes
																						Bacteria;Bacteroidetes;Bacteroidia;Bacteroidales;Rikenellaceae;unkn. Rikenellaceae(f);unkn. Rikenellaceae(f)
																						36 elements included exclusively in "w-COVID19":
																						Bacteria;Proteobacteria;Gammaproteobacteria;Enterobacterales;Morganellaceae;Proteus;Proteus mirabilis
																						Bacteria;Proteobacteria;Gammaproteobacteria;Enterobacterales;Morganellaceae;Proteus;unkn. Proteus(g)
																						Bacteria;Firmicutes;Clostridia;Clostridiales;Ruminococcaceae;Saccharofermentans;unkn. Saccharofermentans(g)
																						Bacteria;Firmicutes;Clostridia;Clostridiales;Ruminococcaceae;Acetivibrio;Acetivibrio cellulolyticus
																						Bacteria;Actinobacteria;Actinobacteria;Propionibacteriales;Propionibacteriaceae;unkn. Propionibacteriaceae(f);unkn. Propionibacteriaceae(f)
																						Bacteria;Proteobacteria;Gammaproteobacteria;Enterobacterales;Morganellaceae;unkn. Morganellaceae(f);unkn. Morganellaceae(f)
																						Bacteria;Firmicutes;Clostridia;Clostridiales;Ruminococcaceae;Ruminococcus;Ruminococcus gauvreauii
																						Bacteria;Actinobacteria;Actinobacteria;Corynebacteriales;Corynebacteriaceae;unkn. Corynebacteriaceae(f);unkn. Corynebacteriaceae(f)
																						Bacteria;Firmicutes;Erysipelotrichia;Erysipelotrichales;Erysipelotrichaceae;Erysipelatoclostridium;Erysipelatoclostridium ramosum
																						Bacteria;Bacteroidetes;Bacteroidia;Bacteroidales;Bacteroidaceae;Bacteroides;Bacteroides sp. MANG
																						Bacteria;Actinobacteria;Actinobacteria;Micrococcales;Microbacteriaceae;Microbacterium;unkn. Microbacterium(g)
																						Bacteria;Firmicutes;Clostridia;Clostridiales;Lachnospiraceae;Dorea;Candidatus Dorea massiliensis
																						Bacteria;Firmicutes;Clostridia;Clostridiales;Lachnospiraceae;Lachnoclostridium;[Clostridium] scindens
																						Bacteria;Bacteroidetes;Bacteroidia;Bacteroidales;Rikenellaceae;Alistipes;Alistipes shahii
																						Bacteria;Firmicutes;Clostridia;Clostridiales;Lachnospiraceae;Lachnoclostridium;[Clostridium] glycyrrhizinilyticum
																						Bacteria;Firmicutes;Erysipelotrichia;Erysipelotrichales;Erysipelotrichaceae;unkn. Erysipelotrichaceae(f);unkn. Erysipelotrichaceae(f)
																						Bacteria;Bacteroidetes;Bacteroidia;Bacteroidales;Odoribacteraceae;Butyricimonas;Butyricimonas sp. S479
																						Bacteria;Fusobacteria;Fusobacteriia;Fusobacteriales;Fusobacteriaceae;Fusobacterium;unkn. Fusobacterium(g)
																						Bacteria;Firmicutes;Clostridia;Clostridiales;Lachnospiraceae;Tyzzerella;[Clostridium] lactatifermentans
																						Bacteria;Firmicutes;Clostridia;Clostridiales;Ruminococcaceae;Ruminococcus;Ruminococcus sp. 653
																						Bacteria;Firmicutes;Clostridia;Clostridiales;Clostridiaceae;Clostridium;Clostridium sp. enrichment culture
																						Bacteria;Firmicutes;Clostridia;Clostridiales;Ruminococcaceae;Ruthenibacterium;Ruthenibacterium lactatiformans
																						Bacteria;Firmicutes;Bacilli;Bacillales;Paenibacillaceae;Paenibacillus;unkn. Paenibacillus(g)
																						Bacteria;Firmicutes;Clostridia;Clostridiales;Lachnospiraceae;Eisenbergiella;unkn. Eisenbergiella(g)
																						Bacteria;Firmicutes;Clostridia;Clostridiales;Christensenellaceae;unkn. Christensenellaceae(f);unkn. Christensenellaceae(f)
																						Bacteria;Firmicutes;Clostridia;Clostridiales;Lachnospiraceae;Tyzzerella;Tyzzerella nexilis
																						Bacteria;Firmicutes;Clostridia;Clostridiales;Lachnospiraceae;Eisenbergiella;Eisenbergiella massiliensis
																						Bacteria;Firmicutes;Bacilli;Lactobacillales;Lactobacillaceae;unkn. Lactobacillaceae(f);unkn. Lactobacillaceae(f)
																						Bacteria;Firmicutes;Clostridia;Clostridiales;Ruminococcaceae;Ruminiclostridium;[Clostridium] viride
																						Bacteria;Firmicutes;Clostridia;Clostridiales;Lachnospiraceae;Faecalicatena;Faecalicatena orotica
																						Bacteria;Firmicutes;Clostridia;Clostridiales;Lachnospiraceae;Blautia;Blautia obeum
																						Bacteria;Firmicutes;Clostridia;Clostridiales;Clostridiaceae;Clostridium;Clostridium sp. ID5
																						Bacteria;Firmicutes;Negativicutes;Veillonellales;Veillonellaceae;Dialister;Dialister pneumosintes
																						Bacteria;Proteobacteria;Betaproteobacteria;Burkholderiales;unkn. Burkholderiales(o);unkn. Burkholderiales(o);unkn. Burkholderiales(o)
																						Bacteria;Bacteroidetes;Bacteroidia;Bacteroidales;Bacteroidaceae;Bacteroides;Bacteroides dorei
																						Bacteria;Bacteroidetes;Bacteroidia;Bacteroidales;Bacteroidaceae;Bacteroides;Bacteroides thetaiotaomicron
																						37 elements included exclusively in "i-COVID19":
																						Bacteria;Firmicutes;Clostridia;Clostridiales;Ruminococcaceae;Faecalibacterium;Faecalibacterium prausnitzii
																						Bacteria;Bacteroidetes;Bacteroidia;Bacteroidales;Prevotellaceae;Prevotella;Prevotella bivia
																						Bacteria;Firmicutes;Clostridia;Clostridiales;unkn. Clostridiales(o);Fenollaria;Fenollaria massiliensis
																						Bacteria;Firmicutes;Clostridia;Clostridiales;unkn. Clostridiales(o);Fenollaria;unkn. Fenollaria(g)
																						Bacteria;Firmicutes;Tissierellia;Tissierellales;Peptoniphilaceae;Peptoniphilus;Peptoniphilus gorbachii
																						Bacteria;Bacteroidetes;Bacteroidia;Bacteroidales;Bacteroidaceae;Bacteroides;Bacteroides clarus
																						Bacteria;Bacteroidetes;Bacteroidia;Bacteroidales;Prevotellaceae;Prevotella;Prevotella sp. MC_18
																						Bacteria;Bacteroidetes;Bacteroidia;Bacteroidales;Prevotellaceae;Prevotella;Prevotella sp. DJF_RP53
																						Bacteria;Bacteroidetes;Bacteroidia;Bacteroidales;Bacteroidaceae;Bacteroides;Bacteroides massiliensis
																						Bacteria;Firmicutes;Clostridia;Clostridiales;Lachnospiraceae;Anaerostipes;Anaerostipes hadrus
																						Bacteria;Synergistetes;Synergistia;Synergistales;Synergistaceae;Pyramidobacter;Pyramidobacter piscolens
																						Bacteria;Firmicutes;Erysipelotrichia;Erysipelotrichales;Erysipelotrichaceae;Erysipelatoclostridium;[Clostridium] spiroforme
																						Bacteria;Bacteroidetes;Bacteroidia;Bacteroidales;Prevotellaceae;Metaprevotella;Metaprevotella massiliensis
																						Bacteria;Bacteroidetes;Bacteroidia;Bacteroidales;Porphyromonadaceae;Coprobacter;Coprobacter fastidiosus
																						Bacteria;Firmicutes;Tissierellia;Tissierellales;Peptoniphilaceae;Peptoniphilus;Peptoniphilus sp. gpac007
																						Bacteria;Bacteroidetes;Bacteroidia;Bacteroidales;Prevotellaceae;Prevotella;Prevotella sp. BI-42
																						Bacteria;Firmicutes;Clostridia;Clostridiales;Ruminococcaceae;Oscillospira;Oscillospira guilliermondii
																						Bacteria;Firmicutes;Clostridia;Clostridiales;Ruminococcaceae;Faecalibacterium;unkn. Faecalibacterium(g)
																						Bacteria;Firmicutes;Clostridia;Clostridiales;unkn. Clostridiales(o);Flavonifractor;Flavonifractor plautii
																						Bacteria;Firmicutes;Clostridia;Clostridiales;Clostridiaceae;Hungatella;unkn. Hungatella(g)
																						Bacteria;Firmicutes;Clostridia;Clostridiales;Lachnospiraceae;Dorea;Dorea longicatena
																						Bacteria;Actinobacteria;Coriobacteriia;Coriobacteriales;Coriobacteriaceae;Collinsella;unkn. Collinsella(g)
																						Bacteria;Bacteroidetes;Bacteroidia;Bacteroidales;Odoribacteraceae;Butyricimonas;unkn. Butyricimonas(g)
																						Bacteria;Actinobacteria;Coriobacteriia;unkn. Coriobacteriia(c);unkn. Coriobacteriia(c);unkn. Coriobacteriia(c);unkn. Coriobacteriia(c)
																						Bacteria;Firmicutes;Clostridia;Clostridiales;Eubacteriaceae;Eubacterium;[Eubacterium] hallii
																						Bacteria;Actinobacteria;Coriobacteriia;Coriobacteriales;Coriobacteriaceae;unkn. Coriobacteriaceae(f);unkn. Coriobacteriaceae(f)
																						Bacteria;Firmicutes;Clostridia;Clostridiales;Lachnospiraceae;Lachnoclostridium;[Clostridium] clostridioforme
																						Bacteria;Firmicutes;Clostridia;Clostridiales;Lachnospiraceae;Anaerostipes;Anaerostipes sp. 992a
																						Bacteria;Firmicutes;Clostridia;Clostridiales;Clostridiaceae;Clostridium;Clostridium sp. enrichment culture clone 7-14
																						Bacteria;Proteobacteria;Deltaproteobacteria;Desulfovibrionales;Desulfovibrionaceae;Desulfovibrio;unkn. Desulfovibrio(g)
																						Bacteria;Actinobacteria;Actinobacteria;Actinomycetales;Actinomycetaceae;Varibaculum;Varibaculum cambriense
																						Bacteria;Firmicutes;Clostridia;Clostridiales;Ruminococcaceae;Ruminiclostridium;unkn. Ruminiclostridium(g)
																						Bacteria;Firmicutes;Clostridia;Clostridiales;Lachnospiraceae;Oribacterium;unkn. Oribacterium(g)
																						Bacteria;Actinobacteria;Coriobacteriia;Coriobacteriales;Atopobiaceae;Atopobium;Atopobium deltae
																						Bacteria;Firmicutes;Clostridia;Clostridiales;Lachnospiraceae;Anaerostipes;unkn. Anaerostipes(g)
																						Bacteria;Firmicutes;Clostridia;Clostridiales;Clostridiaceae;Clostridium;Clostridium sp. BPY5
																						Bacteria;Proteobacteria;Gammaproteobacteria;Enterobacterales;Enterobacteriaceae;Klebsiella;unkn. Klebsiella(g)
